# Supplementary material for: The ribosome derives the energy to translocate and unwind mRNA from EF-G binding
Source: Nat Commun. 2025 Dec 16;17:121. doi: 10.1038/s41467-025-66812-7 (PMC12775393; doi:10.1038/s41467-025-66812-7)
Supplement: Supplementary file 4 — Source Data [file 41467_2025_66812_MOESM4_ESM.xlsx]

## Sheet: Cover
Source Data for
The Ribosome Derives the Energy to Translocate and Unwind mRNA from EF-G Binding
Hossein Amiri1,2,3,*,✉, William J. Van Patten1,2,4,*, Gillian Rexroad5,6, Varsha P. Desai1,2, Benjamen A. Sterwerf1,2, Laura Lancaster5,6, Harry F. Noller5,6,✉, Carlos Bustamante1,2,4,7,8,9,10,✉
1Institute for Quantitative Biosciences-QB3, University of California, Berkeley, CA 94720, USA.
2Jason L. Choy Laboratory of Single-Molecule Biophysics, University of California, Berkeley, CA 94720, USA.
3Department of Molecular and Cell Biology, University of California, Berkeley, CA 94720, USA.
4Biophysics Graduate Group, University of California, Berkeley, CA 94720, USA.
5Center for Molecular Biology of RNA, University of California, Santa Cruz, CA 95064, USA.
6Department of Molecular, Cell and Developmental Biology, University of California, Santa Cruz, CA 95064, USA.
7Department of Chemistry, University of California, Berkeley, CA 94720, USA.
8Department of Physics, University of California, Berkeley, CA 94720, USA.
9Howard Hughes Medical Institute, University of California, Berkeley, CA 94720, USA.
10Kavli Energy Nanoscience Institute, University of California, Berkeley, CA 94720, USA.
* These authors contributed equally
✉ correspondence: mamiri@berkeley.edu (HA), harry@nuvolari.ucsc.edu (HFN), carlosb@berkeley.edu (CB)
Abstract:
The GTPase EF-G catalyzes translocation of mRNA and tRNAs relative to the ribosome and helps maintain the reading frame during protein synthesis. Which events directly require EF-G-mediated GTP hydrolysis during translocation are still debated. Using high-resolution optical tweezers endowed with single-molecule fluorescence detection, we simultaneously monitored binding of fluorescently-labeled E…
Source data for the figures are in separate sheets in this workbook.

## Sheet: Fig 1
Panel b					Panel c					Panel d									Panel e									Panel f
Time (s)	Distance (codons)	Time (s)	Photon rate (kHz)			τunwinding (s)	τrelease 1 (s)	τrelease 2 (s)		WT		H92Q		0.5mM GDPNP + 1mM GTP		0.5mM GTPγS + 1mM GTP			WT		H92Q		0.5mM GDPNP + 1mM GTP		0.5mM GTPγS + 1mM GTP			% GDPNP	Characteristic τrelease (s)	Fraction (%)
0.005	-0.101298	0	2.3		WT EF-G	0.070 ± 0.014			0.493415	Time (s)	Cumulative Density	Time (s)	Cumulative Density	Time (s)	Cumulative Density	Time (s)	Cumulative Density		Time (s)	Cumulative Density	Time (s)	Cumulative Density	Time (s)	Cumulative Density	Time (s)	Cumulative Density		0.1	2.5 ± 1.9	11 ± 12
0.0125	-0.423896	0.01	3.1		H92Q EF-G	0.100 ± 0.020			0.493631	0.0025	0.0149254	0.002	0.0103093	0.0005	0.015873	0.0025	0.0144928		0.005	0.0149254	0.08	0.0103093	0.0235	0.015873	0.005	0.0144928		0.333	9.1 ± 4.1	35 ± 15
0.02	0.0869249	0.02	1.8		0.5mM GDPNP + 1mM GTP	0.050 ± 0.008			0.49385	0.005	0.0298507	0.0025	0.0206186	0.00249	0.031746	0.003	0.0289855		0.005	0.0298507	0.107	0.0206186	0.02675	0.031746	0.00575	0.0289855		0.75	16.7 ± 5.6	45 ± 13
0.0275	-0.300104	0.03	2.4		0.5mM GTPγS + 1mM GTP	0.035 ± 0.007			0.494072	0.005	0.0447761	0.0025	0.0309278	0.0025	0.047619	0.00325	0.0434783		0.005	0.0447761	0.11	0.0309278	0.04175	0.047619	0.0125	0.0434783
0.035	0.0570294	0.04	2.3						0.494293	0.005	0.0597015	0.0025	0.0412371	0.0039	0.0634921	0.0035	0.057971		0.0175	0.0597015	0.12	0.0412371	0.06325	0.0634921	0.013	0.057971
0.0425	-0.521147	0.05	3						0.494513	0.005	0.0746269	0.0025	0.0515464	0.00475	0.0793651	0.00425	0.0724638		0.0225	0.0746269	0.145	0.0515464	0.06775	0.0793651	0.0135	0.0724638
0.05	0.223916	0.06	3.7						0.494727	0.005	0.0895522	0.005	0.0618557	0.005	0.0952381	0.00475	0.0869565		0.0325	0.0895522	0.2	0.0618557	0.0725	0.0952381	0.024	0.0869565
0.0575	-0.121426	0.07	2.1						0.494936	0.005	0.104478	0.005	0.0721649	0.005	0.111111	0.005	0.101449		0.0325	0.104478	0.2075	0.0721649	0.07775	0.111111	0.027	0.101449
0.065	-0.178701	0.08	2.9						0.495136	0.005	0.119403	0.005	0.0824742	0.005	0.126984	0.005	0.115942		0.0325	0.119403	0.2125	0.0824742	0.08375	0.126984	0.0315	0.115942
0.0725	-0.274656	0.09	2.9						0.495326	0.005	0.134328	0.005	0.0927835	0.005	0.142857	0.005	0.130435		0.0375	0.134328	0.23	0.0927835	0.1045	0.142857	0.032	0.130435
0.08	-0.398774	0.1	3						0.495503	0.005	0.149254	0.005	0.103093	0.005	0.15873	0.005	0.144928		0.04	0.149254	0.2325	0.103093	0.1045	0.15873	0.03375	0.144928
0.0875	0.144556	0.11	1.8						0.495666	0.005	0.164179	0.005	0.113402	0.005	0.174603	0.005	0.15942		0.04	0.164179	0.3025	0.113402	0.1125	0.174603	0.03625	0.15942
0.095	-0.220036	0.12	2.2						0.495814	0.005	0.179104	0.005	0.123711	0.005	0.190476	0.005	0.173913		0.04075	0.179104	0.3275	0.123711	0.1195	0.190476	0.03675	0.173913
0.1025	-0.382513	0.13	2.8						0.495944	0.005	0.19403	0.005	0.134021	0.005	0.206349	0.005	0.188406		0.0425	0.19403	0.3375	0.134021	0.12825	0.206349	0.048	0.188406
0.11	-0.0675232	0.14	3.1						0.496057	0.005	0.208955	0.005	0.14433	0.005	0.222222	0.005	0.202899		0.045	0.208955	0.35	0.14433	0.155	0.222222	0.04825	0.202899
0.1175	0.112415	0.15	2.6						0.496151	0.0065	0.223881	0.005	0.154639	0.005	0.238095	0.005	0.217391		0.0475	0.223881	0.425	0.154639	0.1555	0.238095	0.0515	0.217391
0.125	-0.0545916	0.16	2.9						0.496227	0.0075	0.238806	0.005	0.164948	0.0055	0.253968	0.005	0.231884		0.05	0.238806	0.4775	0.164948	0.1611	0.253968	0.05175	0.231884
0.1325	-0.0688707	0.17	2.9						0.496285	0.0075	0.253731	0.005	0.175258	0.00625	0.269841	0.00625	0.246377		0.055	0.253731	0.5025	0.175258	0.16525	0.269841	0.05325	0.246377
0.14	0.156374	0.18	2.6						0.496324	0.01	0.268657	0.005	0.185567	0.0067	0.285714	0.0085	0.26087		0.055	0.268657	0.515	0.185567	0.19025	0.285714	0.05375	0.26087
0.1475	-0.146712	0.19	3.6						0.496344	0.01	0.283582	0.0075	0.195876	0.008	0.301587	0.00875	0.275362		0.06	0.283582	0.5225	0.195876	0.19175	0.301587	0.0605	0.275362
0.155	-0.241152	0.2	3.1						0.496349	0.0125	0.298507	0.0075	0.206186	0.01	0.31746	0.00875	0.289855		0.065	0.298507	0.5975	0.206186	0.1975	0.31746	0.06075	0.289855
0.1625	-0.042472	0.21	3.1						0.496338	0.0125	0.313433	0.0075	0.216495	0.011	0.333333	0.01	0.304348		0.065	0.313433	0.6725	0.216495	0.2035	0.333333	0.0655	0.304348
0.17	0.141082	0.22	2.3						0.496315	0.015	0.328358	0.0075	0.226804	0.01175	0.349206	0.01	0.318841		0.0725	0.328358	0.695	0.226804	0.21325	0.349206	0.066	0.318841
0.1775	0.228015	0.23	3						0.496282	0.01575	0.343284	0.0075	0.237113	0.01225	0.365079	0.01025	0.333333		0.0775	0.343284	0.7025	0.237113	0.215	0.365079	0.0685	0.333333
0.185	-0.22878	0.24	1						0.49624	0.0175	0.358209	0.01	0.247423	0.01225	0.380952	0.01025	0.347826		0.0825	0.358209	0.7925	0.247423	0.22625	0.380952	0.0715	0.347826
0.1925	-0.299153	0.25	2.6						0.496192	0.02	0.373134	0.01	0.257732	0.01225	0.396825	0.0105	0.362319		0.0925	0.373134	0.815	0.257732	0.23225	0.396825	0.077	0.362319
0.2	-0.214919	0.26	2.8						0.496141	0.02	0.38806	0.015	0.268041	0.014	0.412698	0.01125	0.376812		0.105	0.38806	0.82	0.268041	0.276	0.412698	0.08625	0.376812
0.2075	0.1948	0.27	2.9						0.49609	0.02	0.402985	0.015	0.278351	0.01675	0.428571	0.012	0.391304		0.11425	0.402985	0.835	0.278351	0.2835	0.428571	0.09125	0.391304
0.215	0.105437	0.28	2.7						0.496039	0.0225	0.41791	0.015	0.28866	0.01775	0.444444	0.01225	0.405797		0.1225	0.41791	0.8575	0.28866	0.284	0.444444	0.097	0.405797
0.2225	0.0790995	0.29	2.6						0.495994	0.0225	0.432836	0.0175	0.298969	0.01825	0.460317	0.01375	0.42029		0.1225	0.432836	0.8875	0.298969	0.33675	0.460317	0.10125	0.42029
0.23	-0.26792	0.3	2						0.495954	0.0225	0.447761	0.0175	0.309278	0.0215	0.47619	0.014	0.434783		0.125	0.447761	0.91	0.309278	0.4275	0.47619	0.1165	0.434783
0.2375	0.431184	0.31	2.4						0.495924	0.0225	0.462687	0.0175	0.319588	0.0225	0.492063	0.01575	0.449275		0.125	0.462687	0.9225	0.319588	0.4385	0.492063	0.11875	0.449275
0.245	-0.184693	0.32	1.7						0.495903	0.025	0.477612	0.02	0.329897	0.02325	0.507937	0.01675	0.463768		0.1325	0.477612	0.925	0.329897	0.439	0.507937	0.119	0.463768
0.2525	-0.0679302	0.33	1.3						0.495894	0.025	0.492537	0.02	0.340206	0.02325	0.52381	0.017	0.478261		0.135	0.492537	0.9675	0.340206	0.445	0.52381	0.127	0.478261
0.26	-0.0285782	0.34	2.3						0.495895	0.0275	0.507463	0.02	0.350515	0.0255	0.539683	0.017	0.492754		0.14	0.507463	1.005	0.350515	0.4655	0.539683	0.135	0.492754
0.2675	0.0231129	0.35	4.1						0.495908	0.0275	0.522388	0.0225	0.360825	0.0275	0.555556	0.01725	0.507246		0.1425	0.522388	1.0075	0.360825	0.5181	0.555556	0.1565	0.507246
0.275	0.305238	0.36	1.7						0.495933	0.0275	0.537313	0.0225	0.371134	0.0275	0.571429	0.01825	0.521739		0.1575	0.537313	1.0125	0.371134	0.58525	0.571429	0.20525	0.521739
0.2825	0.0407472	0.37	3.1						0.495969	0.03	0.552239	0.0225	0.381443	0.0345	0.587302	0.0185	0.536232		0.185	0.552239	1.0225	0.381443	0.72	0.587302	0.217	0.536232
0.29	-0.202589	0.38	2.6						0.496015	0.03425	0.567164	0.0225	0.391753	0.036	0.603175	0.021	0.550725		0.21	0.567164	1.04	0.391753	0.75	0.603175	0.2225	0.550725
0.2975	-0.425345	0.39	2.3						0.496071	0.035	0.58209	0.025	0.402062	0.0365	0.619048	0.0215	0.565217		0.2125	0.58209	1.0475	0.402062	0.7885	0.619048	0.26975	0.565217
0.305	-0.25306	0.4	3.5						0.496136	0.0375	0.597015	0.025	0.412371	0.03675	0.634921	0.02175	0.57971		0.2135	0.597015	1.0775	0.412371	1.1525	0.634921	0.27575	0.57971
0.3125	0.0456291	0.41	2.8						0.496207	0.0375	0.61194	0.025	0.42268	0.0375	0.650794	0.02175	0.594203		0.22	0.61194	1.0875	0.42268	1.1633	0.650794	0.27925	0.594203
0.32	-0.15819	0.42	2.1						0.496284	0.04	0.626866	0.025	0.43299	0.0405	0.666667	0.023	0.608696		0.2225	0.626866	1.1	0.43299	1.378	0.666667	0.30225	0.608696
0.3275	-0.345604	0.43	2.6						0.496364	0.045	0.641791	0.025	0.443299	0.0483333	0.68254	0.02325	0.623188		0.225	0.641791	1.1075	0.443299	1.4695	0.68254	0.36325	0.623188
0.335	-0.0638859	0.44	4.1						0.496446	0.0475	0.656716	0.025	0.453608	0.0595	0.698413	0.0235	0.637681		0.23	0.656716	1.185	0.453608	1.48175	0.698413	0.37325	0.637681
0.3425	-0.228791	0.45	3.9						0.496527	0.05	0.671642	0.0275	0.463918	0.06725	0.714286	0.02375	0.652174		0.24	0.671642	1.185	0.463918	1.49825	0.714286	0.43825	0.652174
0.35	-0.209687	0.46	4.2						0.496606	0.05	0.686567	0.0275	0.474227	0.06825	0.730159	0.02425	0.666667		0.29975	0.686567	1.2125	0.474227	1.72	0.730159	0.5195	0.666667
0.3575	-0.183679	0.47	2.7						0.496679	0.0575	0.701493	0.0275	0.484536	0.0725	0.746032	0.02625	0.681159		0.3125	0.701493	1.2575	0.484536	2.87775	0.746032	0.52975	0.681159
0.365	0.339122	0.48	2.4						0.496747	0.065	0.716418	0.03	0.494845	0.0815	0.761905	0.02775	0.695652		0.3875	0.716418	1.2975	0.494845	2.9275	0.761905	0.52975	0.695652
0.3725	0.101282	0.49	3.4						0.496807	0.0675	0.731343	0.03	0.505155	0.0815	0.777778	0.02825	0.710145		0.4475	0.731343	1.37	0.505155	3.2715	0.777778	0.6155	0.710145
0.38	-0.0211895	0.5	3.6						0.496858	0.075	0.746269	0.0325	0.515464	0.0815	0.793651	0.03075	0.724638		0.485	0.746269	1.3825	0.515464	4.0575	0.793651	0.91875	0.724638
0.3875	0.223969	0.51	2.9						0.4969	0.075	0.761194	0.0325	0.525773	0.0859	0.809524	0.0355	0.73913		0.5	0.761194	1.4225	0.525773	4.9215	0.809524	0.923	0.73913
0.395	-0.283063	0.52	2.2						0.496932	0.095	0.776119	0.0333333	0.536082	0.1	0.825397	0.036	0.753623		0.53575	0.776119	1.4425	0.536082	5.5341	0.825397	1.03775	0.753623
0.4025	0.00732416	0.53	2.2						0.496953	0.1	0.791045	0.0375	0.546392	0.108	0.84127	0.0365	0.768116		0.5475	0.791045	1.451	0.546392	6.7205	0.84127	1.1365	0.768116
0.41	-0.473212	0.54	3.2						0.496963	0.1075	0.80597	0.0375	0.556701	0.1089	0.857143	0.04525	0.782609		0.5925	0.80597	1.4675	0.556701	6.902	0.857143	1.269	0.782609
0.4175	-0.126319	0.55	2.8						0.496963	0.10925	0.820896	0.0375	0.56701	0.1165	0.873016	0.046	0.797101		0.6025	0.820896	1.5475	0.56701	7.3975	0.873016	1.30275	0.797101
0.425	-0.053472	0.56	2.9						0.496953	0.13	0.835821	0.04	0.57732	0.12825	0.888889	0.04675	0.811594		0.64	0.835821	1.5825	0.57732	9.4285	0.888889	1.3305	0.811594
0.4325	0.121913	0.57	2.8						0.496932	0.1375	0.850746	0.0425	0.587629	0.15125	0.904762	0.0475	0.826087		0.64	0.850746	1.635	0.587629	12.962	0.904762	1.67875	0.826087
0.44	-0.151073	0.58	2.4						0.496901	0.16025	0.865672	0.0425	0.597938	0.15375	0.920635	0.055	0.84058		0.76	0.865672	1.65	0.597938	15.4025	0.920635	1.939	0.84058
0.4475	0.219704	0.59	2.7						0.496862	0.17	0.880597	0.0475	0.608247	0.1565	0.936508	0.0575	0.855072		0.785	0.880597	1.693	0.608247	16.3761	0.936508	2.17475	0.855072
0.455	0.314328	0.6	2.5						0.496816	0.1725	0.895522	0.05	0.618557	0.2025	0.952381	0.06025	0.869565		1.08	0.895522	1.715	0.618557	21.4285	0.952381	2.29475	0.869565
0.4625	0.156556	0.61	2.6						0.496762	0.205	0.910448	0.05	0.628866	0.2085	0.968254	0.0695	0.884058		1.1725	0.910448	1.7325	0.628866	23.2928	0.968254	2.30675	0.884058
0.47	-0.113465	0.62	2						0.496702	0.225	0.925373	0.0525	0.639175	0.2219	0.984127	0.083	0.898551		1.2125	0.925373	1.79	0.639175	27.7587	0.984127	2.485	0.898551
0.4775	0.0825561	0.63	2.9						0.496636	0.235	0.940299	0.057	0.649485	0.2325	1	0.08475	0.913043		1.32	0.940299	1.8475	0.649485	29.4075	1	2.84425	0.913043
0.485	-0.0300796	0.64	3.5						0.496564	0.2775	0.955224	0.06	0.659794			0.1205	0.927536		1.35	0.955224	1.878	0.659794			3.0645	0.927536
0.4925	-0.00762346	0.65	1.8						0.496487	0.3175	0.970149	0.065	0.670103			0.1245	0.942029		1.375	0.970149	1.9525	0.670103			3.54175	0.942029
0.5	0.0520995	0.66	2.7						0.496405	0.51	0.985075	0.065	0.680412			0.14125	0.956522		1.8225	0.985075	1.965	0.680412			3.70525	0.956522
0.5075	-0.285864	0.67	2.5						0.496319	0.6325	1	0.065	0.690722			0.1435	0.971014		3.66	1	1.965	0.690722			4.5595	0.971014
0.515	-0.0870176	0.68	2.7						0.496229			0.0675	0.701031			0.151	0.985507				2.16	0.701031			5.0405	0.985507
0.5225	-0.0945767	0.69	2.9						0.496134			0.07	0.71134			0.38125	1				2.273	0.71134			5.9975	1
0.53	-0.0990859	0.7	2.8						0.496034			0.0725	0.721649								2.2775	0.721649
0.5375	-0.0572892	0.71	2.2						0.495927			0.0825	0.731959								2.3575	0.731959
0.545	-0.105871	0.72	2.5						0.495813			0.0825	0.742268								2.425	0.742268
0.5525	-0.111006	0.73	2						0.495691			0.085	0.752577								2.44	0.752577
0.56	-0.644608	0.74	2.7						0.495558			0.0875	0.762887								2.5475	0.762887
0.5675	-0.18459	0.75	2.6						0.495414			0.095	0.773196								2.9875	0.773196
0.575	-0.115035	0.76	2.5						0.495257			0.095	0.783505								3.046	0.783505
0.5825	0.115822	0.77	2.7						0.495087			0.1125	0.793814								3.2025	0.793814
0.59	-0.14681	0.78	2.6						0.494902			0.1125	0.804124								3.2875	0.804124
0.5975	-0.00139997	0.79	2.8						0.4947			0.123	0.814433								3.3675	0.814433
0.605	0.0494983	0.8	1.7						0.49448			0.1275	0.824742								3.5225	0.824742
0.6125	0.219531	0.81	1.9						0.49424			0.134	0.835052								3.6025	0.835052
0.62	0.00943135	0.82	3.1						0.493981			0.1425	0.845361								3.915	0.845361
0.6275	0.0152147	0.83	3.2						0.493703			0.145	0.85567								4.115	0.85567
0.635	0.13021	0.84	1.4						0.493404			0.17	0.865979								4.1425	0.865979
0.6425	0.0530097	0.85	2						0.493085			0.1925	0.876289								4.265	0.876289
0.65	0.0453166	0.86	2.7						0.492745			0.2175	0.886598								4.36	0.886598
0.6575	-0.14693	0.87	3.4						0.492387			0.2225	0.896907								4.601	0.896907
0.665	0.233594	0.88	2.8						0.492011			0.2475	0.907216								4.9875	0.907216
0.6725	-0.0559171	0.89	2.1						0.491618			0.287	0.917526								5.195	0.917526
0.68	-0.238717	0.9	2.3						0.49121			0.3225	0.927835								5.3025	0.927835
0.6875	-0.144277	0.91	2.8						0.490789			0.3225	0.938144								5.5975	0.938144
0.695	0.0179855	0.92	2.3						0.490355			0.475	0.948454								5.605	0.948454
0.7025	-0.227595	0.93	1.8						0.489911			0.4975	0.958763								5.72	0.958763
0.71	-0.0743337	0.94	2.7						0.48946			0.539	0.969072								6.025	0.969072
0.7175	-0.36071	0.95	2.9						0.489004			0.5525	0.979381								6.8075	0.979381
0.725	0.0492433	0.96	2						0.488545			0.71	0.989691								8.1575	0.989691
0.7325	0.315096	0.97	2.5						0.488084			1.6425	1								9.433	1
0.74	0.16822	0.98	2.9						0.487623
0.7475	0.131171	0.99	2.1						0.487164
0.755	-0.452572	1	2.2						0.486707
0.7625	0.0268686	1.01	2.5						0.486254
0.77	-0.0173986	1.02	2.1						0.485806
0.7775	-0.0213309	1.03	2						0.485363
0.785	-0.193498	1.04	2.9						0.484924
0.7925	-0.185927	1.05	2.3						0.484491
0.8	-0.330534	1.06	2.6						0.484063
0.8075	-0.10789	1.07	2.8						0.48364
0.815	-0.138808	1.08	3.4						0.48322
0.8225	-0.299153	1.09	2.2						0.482804
0.83	-0.144501	1.1	2.7						0.48239
0.8375	-0.397198	1.11	2.6						0.481978
0.845	0.276862	1.12	3.4						0.481567
0.8525	0.12558	1.13	3.2						0.481157
0.86	-0.180992	1.14	2.7						0.480748
0.8675	-0.174819	1.15	2.6						0.48034
0.875	-0.162176	1.16	2.7						0.479933
0.8825	-0.103202	1.17	3						0.479526
0.89	0.0813633	1.18	1.7						0.479119
0.8975	-0.0199844	1.19	2.1						0.478713
0.905	-0.17462	1.2	2.2						0.47831
0.9125	-0.0481447	1.21	2.3						0.47791
0.92	-0.048803	1.22	1.1						0.477515
0.9275	-0.138448	1.23	2.3						0.477126
0.935	0.0607076	1.24	3						0.476745
0.9425	-0.253779	1.25	2.7						0.476371
0.95	-0.313921	1.26	3.7						0.476007
0.9575	-0.0147808	1.27	3.4						0.475653
0.965	0.0533018	1.28	3.2						0.475311
0.9725	0.175216	1.29	3.2						0.474982
0.98	0.0585754	1.3	2.4						0.474668
0.9875	-0.151168	1.31	3.1						0.474369
0.995	-0.102492	1.32	1.6						0.474087
1.0025	-0.162259	1.33	2						0.473821
1.01	-0.0997863	1.34	3.3						0.473574
1.0175	-0.652472	1.35	2.3						0.473345
1.025	-0.121142	1.36	2.6						0.473134
1.0325	0.0753084	1.37	2.6						0.472942
1.04	-0.429229	1.38	2.4						0.472769
1.0475	0.0984433	1.39	1.6						0.472614
1.055	-0.255569	1.4	2.3						0.472477
1.0625	0.0911011	1.41	2.7						0.472359
1.07	-0.0221162	1.42	2						0.472259
1.0775	-0.016945	1.43	2.7						0.472177
1.085	-0.0666423	1.44	2.4						0.472114
1.0925	-0.250751	1.45	2.4						0.472069
1.1	-0.061648	1.46	1.9						0.472042
1.1075	-0.485879	1.47	3.2						0.472033
1.115	-0.14077	1.48	3.2						0.472044
1.1225	-0.494502	1.49	3.6						0.472075
1.13	-0.491141	1.5	2.7						0.472124
1.1375	-0.164219	1.51	2.3						0.472194
1.145	-0.424981	1.52	2						0.472284
1.1525	-0.433967	1.53	1.9						0.472396
1.16	-0.144048	1.54	3.1						0.472532
1.1675	-0.40995	1.55	2.9						0.472692
1.175	-0.266038	1.56	3.2						0.472877
1.1825	-0.40927	1.57	2.3						0.473089
1.19	-0.170903	1.58	2.4						0.473328
1.1975	-0.0838733	1.59	3.6						0.473596
1.205	-0.0385682	1.6	1.8						0.473896
1.2125	-0.163011	1.61	1.7						0.474227
1.22	-0.308156	1.62	2.5						0.474591
1.2275	0.0372097	1.63	2.6						0.474989
1.235	-0.102195	1.64	2.6						0.47542
1.2425	-0.471492	1.65	3						0.475886
1.25	-0.166168	1.66	2						0.476386
1.2575	0.0744571	1.67	1.7						0.476921
1.265	-0.227284	1.68	3.2						0.477488
1.2725	-0.267255	1.69	2						0.478087
1.28	0.00368653	1.7	1.5						0.478715
1.2875	-0.030638	1.71	2.7						0.479371
1.295	-0.198394	1.72	1.8						0.480053
1.3025	-0.166884	1.73	2.1						0.480757
1.31	0.0097707	1.74	2.7						0.481483
1.3175	-0.382687	1.75	2						0.482226
1.325	0.138058	1.76	2.8						0.482985
1.3325	0.0815332	1.77	3						0.483756
1.34	0.077988	1.78	2.4						0.484536
1.3475	0.347857	1.79	2.3						0.48532
1.355	-0.0641108	1.8	1.9						0.486107
1.3625	-0.182231	1.81	2.4						0.486892
1.37	0.0156471	1.82	2.4						0.487674
1.3775	-0.191129	1.83	2.7						0.48845
1.385	-0.149677	1.84	2.8						0.489218
1.3925	-0.132099	1.85	2.8						0.489976
1.4	-0.397419	1.86	1.6						0.490722
1.4075	0.0580643	1.87	2.9						0.491455
1.415	0.159539	1.88	2.4						0.492174
1.4225	-0.0433736	1.89	2.5						0.492879
1.43	-0.0427853	1.9	3.4						0.493568
1.4375	-0.645735	1.91	2.2						0.494242
1.445	-0.311257	1.92	3.3						0.494899
1.4525	0.124166	1.93	2.3						0.495541
1.46	0.289171	1.94	2.3						0.496165
1.4675	-0.161984	1.95	2.3						0.496774
1.475	-0.275274	1.96	3.1						0.497365
1.4825	-0.20011	1.97	2.8						0.497941
1.49	0.441002	1.98	2.1						0.4985
1.4975	0.303883	1.99	2.7						0.499044
1.505	-0.104999	2	2.2						0.499572
1.5125	-0.206255	2.01	2.8						0.500085
1.52	-0.298399	2.02	3						0.500584
1.5275	-0.00871907	2.03	3.6						0.501069
1.535	-0.0610578	2.04	3						0.501539
1.5425	0.104004	2.05	3.2						0.501995
1.55	-0.124185	2.06	2.8						0.502438
1.5575	-0.0117998	2.07	2.1						0.502867
1.565	-0.183976	2.08	2.6						0.503285
1.5725	-0.0311422	2.09	1.3						0.50369
1.58	0.16865	2.1	2.9						0.504084
1.5875	-0.276041	2.11	2.1						0.504466
1.595	0.0776362	2.12	2.2						0.504836
1.6025	0.314475	2.13	1.9						0.505195
1.61	0.13724	2.14	1.4						0.505544
1.6175	-0.534058	2.15	2.3						0.505883
1.625	-0.211928	2.16	2.3						0.506213
1.6325	-0.223862	2.17	1.9						0.506532
1.64	-0.00988178	2.18	2.4						0.506843
1.6475	0.054122	2.19	1.8						0.507146
1.655	0.22946	2.2	2.2						0.507441
1.6625	0.100303	2.21	1.8						0.507728
1.67	0.379165	2.22	1.7						0.508007
1.6775	0.0965832	2.23	1.5						0.508277
1.685	0.128079	2.24	1.3						0.508538
1.6925	0.174959	2.25	2.4						0.508792
1.7	-0.120879	2.26	3						0.509038
1.7075	0.0900498	2.27	2.5						0.509278
1.715	-0.213821	2.28	3.1						0.509511
1.7225	0.0195998	2.29	2.1						0.509738
1.73	-0.468133	2.3	1.9						0.509959
1.7375	-0.579996	2.31	2.3						0.510175
1.745	-0.1042	2.32	2.4						0.510387
1.7525	-0.128177	2.33	2.7						0.510595
1.76	-0.159872	2.34	2.4						0.510799
1.7675	-0.405527	2.35	1.4						0.511
1.775	-0.24558	2.36	2.3						0.511199
1.7825	-0.0412739	2.37	2.5						0.511396
1.79	-0.0722445	2.38	2.1						0.511592
1.7975	-0.110202	2.39	2.3						0.511788
1.805	0.00776929	2.4	2.4						0.511985
1.8125	0.00059458	2.41	2.2						0.512182
1.82	0.251115	2.42	2.2						0.512381
1.8275	0.15253	2.43	2.2						0.512582
1.835	-0.164457	2.44	2.1						0.512786
1.8425	0.18914	2.45	2.9						0.512993
1.85	0.0584792	2.46	2						0.513204
1.8575	-0.122532	2.47	2.2						0.513419
1.865	-0.606047	2.48	3.5						0.513639
1.8725	-0.417327	2.49	3.4						0.513864
1.88	0.0723333	2.5	3						0.514093
1.8875	0.041666	2.51	2.6						0.514328
1.895	-0.230589	2.52	2.9						0.514566
1.9025	-0.413295	2.53	1.6						0.514807
1.91	-0.466063	2.54	1.8						0.515051
1.9175	-0.251356	2.55	3.1						0.515298
1.925	0.229311	2.56	2.3						0.515546
1.9325	0.237565	2.57	2.8						0.515793
1.94	0.0777232	2.58	2.4						0.516039
1.9475	-0.0718312	2.59	3						0.516282
1.955	-0.536646	2.6	2.4						0.51652
1.9625	-0.037367	2.61	2.6						0.516752
1.97	0.0414636	2.62	2.7						0.516975
1.9775	-0.32462	2.63	1.9						0.517189
1.985	0.114636	2.64	2.5						0.517391
1.9925	-0.499581	2.65	1.9						0.51758
2	0.238841	2.66	2.1						0.517754
2.0075	-0.0404479	2.67	3.2						0.517913
2.015	-0.321955	2.68	2.3						0.518055
2.0225	-0.345179	2.69	3						0.518179
2.03	-0.0414644	2.7	2.9						0.518286
2.0375	-0.158316	2.71	1.2						0.518375
2.045	-0.0296353	2.72	1.7						0.518445
2.0525	-0.0901199	2.73	2.2						0.518498
2.06	-0.111069	2.74	1.5						0.518532
2.0675	0.0135394	2.75	2.6						0.518549
2.075	-0.0101626	2.76	2.5						0.518548
2.0825	0.376925	2.77	2.5						0.518531
2.09	-0.112816	2.78	2.3						0.518497
2.0975	-0.320739	2.79	2.4						0.518448
2.105	-0.00778672	2.8	2.7						0.518384
2.1125	-0.231679	2.81	1.5						0.518306
2.12	0.274447	2.82	2.8						0.518214
2.1275	-0.0123884	2.83	2.4						0.518108
2.135	-0.763016	2.84	2.4						0.517988
2.1425	0.0165421	2.85	2.4						0.517855
2.15	-0.183066	2.86	2.3						0.517708
2.1575	-0.105011	2.87	2.5						0.517545
2.165	-0.0340359	2.88	2.5						0.517368
2.1725	-0.0203071	2.89	1.6						0.517175
2.18	-0.302946	2.9	2.7						0.516964
2.1875	0.122555	2.91	2.7						0.516734
2.195	-0.124142	2.92	1.8						0.516484
2.2025	-0.286933	2.93	2.5						0.516212
2.21	-0.235919	2.94	2.9						0.515918
2.2175	-0.00796658	2.95	3.1						0.515598
2.225	-0.148011	2.96	2.9						0.515253
2.2325	-0.273289	2.97	2.9						0.51488
2.24	-0.129119	2.98	3.3						0.514478
2.2475	-0.357995	2.99	1.9						0.514045
2.255	0.0952748	3	2.4						0.513581
2.2625	0.261983	3.01	4						0.513084
2.27	-0.415271	3.02	2.7						0.512555
2.2775	0.0676364	3.03	1.6						0.511993
2.285	-0.206325	3.04	2.1						0.511398
2.2925	-0.292487	3.05	2.3						0.510772
2.3	0.194379	3.06	1.8						0.510113
2.3075	-0.0747457	3.07	2.2						0.509425
2.315	-0.327008	3.08	2.1						0.508707
2.3225	0.251351	3.09	1.5						0.507962
2.33	0.0934386	3.1	2.1						0.507192
2.3375	0.378597	3.11	2.7						0.506398
2.345	0.00515378	3.12	1.9						0.505584
2.3525	-0.163962	3.13	3.4						0.504753
2.36	-0.36846	3.14	2.6						0.503906
2.3675	-0.106763	3.15	2.2						0.503048
2.375	0.308518	3.16	1.3						0.502181
2.3825	-0.0257206	3.17	2.2						0.501307
2.39	-0.307681	3.18	2.6						0.50043
2.3975	-0.315365	3.19	2.4						0.499551
2.405	-0.209571	3.2	2						0.498674
2.4125	-0.0462482	3.21	1.3						0.497802
2.42	0.110671	3.22	2.4						0.496939
2.4275	-0.3732	3.23	3						0.496087
2.435	0.0238346	3.24	2.6						0.495249
2.4425	-0.177293	3.25	2.9						0.494427
2.45	-0.382358	3.26	2.8						0.493624
2.4575	-0.175794	3.27	2						0.492842
2.465	-0.223976	3.28	1.8						0.492083
2.4725	-0.0562941	3.29	3.1						0.491349
2.48	0.0385166	3.3	2.9						0.490642
2.4875	0.351171	3.31	3.6						0.489963
2.495	-0.143579	3.32	2.3						0.489315
2.5025	-0.0496389	3.33	3.1						0.488697
2.51	0.0846574	3.34	2						0.488112
2.5175	-0.147828	3.35	2						0.487561
2.525	0.0661146	3.36	2.7						0.487044
2.5325	-0.239402	3.37	1.7						0.486561
2.54	0.0108511	3.38	3.1						0.486114
2.5475	-0.248603	3.39	3						0.485703
2.555	0.0189373	3.4	3						0.485327
2.5625	0.0572464	3.41	3.7						0.484986
2.57	-0.083225	3.42	2						0.48468
2.5775	-0.396255	3.43	2.3						0.484409
2.585	-0.0847552	3.44	3.8						0.484173
2.5925	0.144786	3.45	1.9						0.483969
2.6	-0.262823	3.46	2.3						0.483799
2.6075	0.039061	3.47	2.4						0.48366
2.615	0.0634728	3.48	3.8						0.483554
2.6225	0.0464023	3.49	3.4						0.483478
2.63	0.0261967	3.5	3.2						0.483433
2.6375	0.016377	3.51	3						0.483418
2.645	0.0632655	3.52	3						0.483432
2.6525	-0.0672559	3.53	2.4						0.483475
2.66	-0.246303	3.54	2.3						0.483545
2.6675	-0.35615	3.55	2.2						0.483643
2.675	-0.0781325	3.56	3.6						0.483767
2.6825	0.275533	3.57	2.6						0.483916
2.69	-0.0262679	3.58	2.5						0.48409
2.6975	0.182921	3.59	3.3						0.484286
2.705	0.28603	3.6	2						0.484505
2.7125	0.00491077	3.61	2.4						0.484745
2.72	0.181828	3.62	3.1						0.485004
2.7275	-0.27188	3.63	2.6						0.485282
2.735	-0.158034	3.64	3						0.485577
2.7425	-0.326071	3.65	2						0.485888
2.75	0.219744	3.66	1.6						0.486213
2.7575	0.160785	3.67	2.6						0.486552
2.765	-0.0661445	3.68	1.9						0.486903
2.7725	0.220387	3.69	2.4						0.487266
2.78	-0.348675	3.7	2.3						0.487638
2.7875	-0.0194695	3.71	3.4						0.48802
2.795	0.0784163	3.72	2.4						0.488409
2.8025	-0.268904	3.73	2.2						0.488803
2.81	-0.133425	3.74	2.8						0.489203
2.8175	0.00524043	3.75	1.6						0.489606
2.825	0.260552	3.76	2.2						0.490011
2.8325	-0.209399	3.77	1.9						0.49042
2.84	-0.067462	3.78	2						0.49083
2.8475	-0.419043	3.79	1.5						0.491241
2.855	-0.254649	3.8	2.1						0.491651
2.8625	-0.114792	3.81	3						0.492061
2.87	-0.0406343	3.82	2.7						0.492468
2.8775	-0.173904	3.83	1.7						0.492873
2.885	0.00914338	3.84	3						0.493273
2.8925	-0.14712	3.85	1.8						0.493669
2.9	0.055083	3.86	1.9						0.494058
2.9075	-0.0815984	3.87	2.5						0.49444
2.915	-0.230283	3.88	1.9						0.494814
2.9225	-0.202779	3.89	1.9						0.495179
2.93	0.130924	3.9	2						0.495534
2.9375	0.451965	3.91	2.3						0.495878
2.945	0.335647	3.92	2.3						0.496211
2.9525	-0.561147	3.93	2.5						0.496531
2.96	0.108503	3.94	2.1						0.496838
2.9675	0.0121368	3.95	2.8						0.49713
2.975	0.569619	3.96	3.2						0.497408
2.9825	0.139597	3.97	2						0.497669
2.99	0.398559	3.98	2.3						0.497912
2.9975	-0.174953	3.99	2						0.498136
3.005	-0.237096	4	2.1						0.498339
3.0125	-0.0356879	4.01	1.7						0.498521
3.02	-0.0201315	4.02	2.6						0.498678
3.0275	-0.364475	4.03	1.2						0.498811
3.035	-0.157749	4.04	3						0.498917
3.0425	0.0307765	4.05	2.9						0.498995
3.05	-0.227056	4.06	2.4						0.499044
3.0575	-0.190113	4.07	2.3						0.499063
3.065	-0.0433449	4.08	2.2						0.499051
3.0725	0.0225421	4.09	2.6						0.499006
3.08	0.0293556	4.1	2.3						0.498929
3.0875	-0.0988039	4.11	1.7						0.498818
3.095	-0.214383	4.12	3.1						0.498674
3.1025	-0.103498	4.13	3.1						0.498496
3.11	-0.0888331	4.14	2.1						0.498284
3.1175	-0.197191	4.15	2.4						0.498039
3.125	-0.1915	4.16	3.6						0.497762
3.1325	-0.338438	4.17	1.7						0.497452
3.14	-0.00158434	4.18	2.2						0.49711
3.1475	0.0971039	4.19	2.3						0.496736
3.155	-0.138204	4.2	2.9						0.496332
3.1625	0.0545835	4.21	1.7						0.495897
3.17	-0.107345	4.22	2						0.495433
3.1775	-0.125234	4.23	2.2						0.49494
3.185	-0.0277784	4.24	2.8						0.494419
3.1925	-0.16564	4.25	2.4						0.49387
3.2	0.0735934	4.26	2.7						0.493293
3.2075	0.189027	4.27	3						0.492689
3.215	-0.241658	4.28	1.9						0.492056
3.2225	-0.0965236	4.29	1.9						0.491394
3.23	-0.0242356	4.3	2.4						0.490705
3.2375	-0.0734735	4.31	3						0.489988
3.245	-0.033664	4.32	2.9						0.489242
3.2525	0.103359	4.33	1.7						0.488469
3.26	-0.390826	4.34	1.6						0.487668
3.2675	0.0940577	4.35	1.9						0.48684
3.275	-0.00803041	4.36	2.5						0.485985
3.2825	-0.0794981	4.37	1.9						0.485105
3.29	-0.297889	4.38	2.4						0.484199
3.2975	0.0553237	4.39	2.7						0.48327
3.305	-0.11938	4.4	1.7						0.482317
3.3125	-0.158389	4.41	2.4						0.481342
3.32	-0.139702	4.42	2.2						0.480346
3.3275	-0.303743	4.43	2.3						0.47933
3.335	-0.0803566	4.44	2						0.478296
3.3425	-0.104911	4.45	3.2						0.477245
3.35	-0.0716257	4.46	4.3						0.476179
3.3575	0.108477	4.47	2.6						0.475098
3.365	-0.10147	4.48	3						0.474006
3.3725	0.0464661	4.49	1.5						0.472902
3.38	-0.340056	4.5	1.9						0.471788
3.3875	-0.214793	4.51	1.9						0.470664
3.395	-0.273949	4.52	1.9						0.46953
3.4025	-0.200675	4.53	1.7						0.468388
3.41	0.00379517	4.54	2						0.467237
3.4175	0.151236	4.55	1.6						0.466078
3.425	-0.17087	4.56	2.6						0.464909
3.4325	-0.102706	4.57	2.9						0.463732
3.44	-0.12374	4.58	1.5						0.462546
3.4475	-0.225184	4.59	3						0.46135
3.455	-0.190355	4.6	3.2						0.460144
3.4625	-0.0886286	4.61	3.5						0.458928
3.47	-0.129351	4.62	1.9						0.4577
3.4775	-0.0346541	4.63	2.5						0.45646
3.485	-0.236436	4.64	2.1						0.455209
3.4925	-0.0513611	4.65	2.5						0.453945
3.5	0.0393462	4.66	2						0.45267
3.5075	-0.100863	4.67	2.3						0.451382
3.515	-0.0522783	4.68	2.7						0.450084
3.5225	0.0211438	4.69	2.4						0.448775
3.53	-0.175108	4.7	2.5						0.447457
3.5375	-0.13712	4.71	2.5						0.44613
3.545	-0.0433736	4.72	2.6						0.444794
3.5525	0.00826336	4.73	2.1						0.443452
3.56	-0.0274	4.74	2.3						0.442104
3.5675	0.0947675	4.75	3.1						0.440753
3.575	-0.38421	4.76	3						0.439399
3.5825	0.293311	4.77	2.2						0.438046
3.59	-0.20736	4.78	2.8						0.436696
3.5975	-0.192806	4.79	1.2						0.435352
3.605	-0.093894	4.8	2.1						0.434014
3.6125	0.26824	4.81	2.3						0.432686
3.62	0.391782	4.82	2.7						0.431369
3.6275	-0.282694	4.83	1.1						0.430066
3.635	0.222583	4.84	2.9						0.42878
3.6425	0.0434775	4.85	2.5						0.427511
3.65	-0.279926	4.86	2						0.426261
3.6575	-0.137852	4.87	1.7						0.425032
3.665	-0.102841	4.88	2.8						0.423826
3.6725	0.301125	4.89	2.4						0.422642
3.68	0.372593	4.9	3.2						0.421482
3.6875	0.0782073	4.91	2.3						0.420347
3.695	0.0190222	4.92	2						0.419238
3.7025	-0.163818	4.93	2.5						0.418153
3.71	-0.199425	4.94	2.8						0.417093
3.7175	-0.242971	4.95	2.1						0.416059
3.725	-0.0289264	4.96	3.3						0.41505
3.7325	-0.0468901	4.97	2.1						0.414066
3.74	0.30342	4.98	3.2						0.413105
3.7475	0.123	4.99	3.5						0.412169
3.755	-0.0663071	5	2.5						0.411257
3.7625	-0.093427	5.01	2.4						0.410369
3.77	-0.316388	5.02	1.2						0.409506
3.7775	-0.145273	5.03	2						0.408668
3.785	-0.259641	5.04	1.6						0.407854
3.7925	0.0391447	5.05	1.9						0.407063
3.8	-0.197963	5.06	2.9						0.406297
3.8075	0.158259	5.07	2.5						0.405555
3.815	-0.273706	5.08	2.1						0.404838
3.8225	-0.223976	5.09	2.3						0.404144
3.83	0.299484	5.1	2.5						0.403475
3.8375	0.0963506	5.11	1.6						0.402829
3.845	0.181356	5.12	2.9						0.402206
3.8525	0.0233219	5.13	1.3						0.401605
3.86	0.148257	5.14	2.6						0.401025
3.8675	-0.154868	5.15	2.7						0.400465
3.875	-0.274768	5.16	2.3						0.399925
3.8825	-0.0172684	5.17	2.4						0.399402
3.89	0.355007	5.18	1.9						0.398897
3.8975	-0.142797	5.19	2.6						0.398406
3.905	-0.103412	5.2	2.9						0.39793
3.9125	-0.343842	5.21	2.4						0.397467
3.92	0.0503816	5.22	2.4						0.397018
3.9275	-0.348675	5.23	1.6						0.39658
3.935	-0.142477	5.24	2.8						0.396153
3.9425	0.0253056	5.25	2.4						0.395737
3.95	-0.115159	5.26	2.1						0.39533
3.9575	-0.403822	5.27	1.7						0.394931
3.965	-0.301653	5.28	2						0.394539
3.9725	-0.240775	5.29	2.6						0.394155
3.98	-0.0388343	5.3	2.8						0.393779
3.9875	-0.517638	5.31	2.2						0.393411
3.995	0.0683558	5.32	2.3						0.393053
4.0025	-0.35102	5.33	2.7						0.392704
4.01	-0.111501	5.34	3						0.392367
4.0175	-0.0494785	5.35	2.5						0.392044
4.025	-0.036303	5.36	2.2						0.391736
4.0325	0.211244	5.37	2.7						0.391445
4.04	-0.205349	5.38	2.2						0.391173
4.0475	-0.231607	5.39	2.6						0.390922
4.055	-0.0873439	5.4	1.9						0.390695
4.0625	-0.269783	5.41	1.7						0.390493
4.07	-0.666658	5.42	3.2						0.390318
4.0775	-0.0762801	5.43	3						0.390175
4.085	-0.348551	5.44	3.1						0.390063
4.0925	0.267835	5.45	2.7						0.389986
4.1	-0.256788	5.46	2.5						0.389943
4.1075	-0.47978	5.47	3.1						0.389937
4.115	-0.149852	5.48	2.6						0.389968
4.1225	0.0506961	5.49	1.6						0.390038
4.13	-0.0659726	5.5	2.7						0.390145
4.1375	0.0422467	5.51	2.5						0.39029
4.145	-0.0867636	5.52	1.4						0.390473
4.1525	0.186926	5.53	2.4						0.390693
4.16	0.0889355	5.54	1.7						0.39095
4.1675	-0.382782	5.55	3.4						0.391244
4.175	-0.146506	5.56	1.9						0.391573
4.1825	-0.221229	5.57	2.2						0.391935
4.19	0.0934936	5.58	1.5						0.392331
4.1975	0.0028501	5.59	3.3						0.392759
4.205	-0.334592	5.6	2.7						0.39322
4.2125	0.139039	5.61	2.1						0.393711
4.22	-0.0572245	5.62	1.9						0.394232
4.2275	0.300984	5.63	2.7						0.394782
4.235	-0.323592	5.64	1.6						0.395361
4.2425	-0.318885	5.65	1.8						0.395968
4.25	0.143105	5.66	2						0.396601
4.2575	0.124833	5.67	2.5						0.397259
4.265	-0.11791	5.68	1.8						0.397943
4.2725	-0.0731459	5.69	1.9						0.398651
4.28	0.069391	5.7	2.2						0.399384
4.2875	-0.45322	5.71	2.6						0.40014
4.295	-0.170903	5.72	1.9						0.400918
4.3025	-0.21155	5.73	2.4						0.401718
4.31	-0.34442	5.74	1						0.40254
4.3175	-0.266817	5.75	2.1						0.403384
4.325	-0.0134981	5.76	2.9						0.404249
4.3325	-0.0130279	5.77	2.5						0.405134
4.34	0.126472	5.78	1.7						0.40604
4.3475	0.0532983	5.79	2.8						0.406966
4.355	-0.308719	5.8	2.1						0.407909
4.3625	-0.13712	5.81	3.1						0.408868
4.37	-0.178526	5.82	2.8						0.40984
4.3775	0.0530097	5.83	1.9						0.410822
4.385	0.0655644	5.84	1.7						0.41181
4.3925	-0.237382	5.85	2.5						0.412802
4.4	-0.160612	5.86	2						0.413794
4.4075	-0.529882	5.87	2.2						0.414782
4.415	-0.318498	5.88	2.8						0.415763
4.4225	-0.0884518	5.89	1.9						0.416731
4.43	-0.0595527	5.9	2.5						0.417683
4.4375	-0.255413	5.91	2.2						0.418614
4.445	-0.434476	5.92	3						0.41952
4.4525	-0.0651661	5.93	2.1						0.420396
4.46	0.0119284	5.94	2.7						0.421238
4.4675	0.165293	5.95	2.4						0.422043
4.475	0.20255	5.96	2.9						0.422809
4.4825	0.27366	5.97	2.6						0.423533
4.49	-0.224989	5.98	3.2						0.424213
4.4975	-0.794244	5.99	2.5						0.424848
4.505	0.0089809	6	2.8						0.425438
4.5125	0.0202637	6.01	1.7						0.425981
4.52	-0.319949	6.02	3.5						0.426479
4.5275	0.125382	6.03	2.6						0.426932
4.535	-0.207584	6.04	2.6						0.427342
4.5425	-0.459177	6.05	1.9						0.427709
4.55	-0.503143	6.06	3.6						0.428035
4.5575	0.0586335	6.07	2						0.428321
4.565	-0.290731	6.08	1.9						0.428572
4.5725	0.0370373	6.09	2.7						0.428787
4.58	0.361637	6.1	2.6						0.428969
4.5875	-0.0288108	6.11	2						0.42912
4.595	-0.111496	6.12	2.6						0.429243
4.6025	0.109392	6.13	2.6						0.42934
4.61	-0.16093	6.14	3.4						0.429413
4.6175	-0.0504168	6.15	2.5						0.429464
4.625	-0.0263385	6.16	2.8						0.429495
4.6325	-0.236758	6.17	2.1						0.42951
4.64	-0.568589	6.18	2.3						0.42951
4.6475	-0.0713913	6.19	1.9						0.429497
4.655	-0.037562	6.2	2.7						0.429472
4.6625	-0.251783	6.21	2.7						0.429436
4.67	0.104767	6.22	1.9						0.429391
4.6775	-0.221553	6.23	2.2						0.429338
4.685	-0.212192	6.24	1.9						0.429277
4.6925	0.0782073	6.25	2.5						0.42921
4.7	0.431876	6.26	1.6						0.429136
4.7075	-0.747795	6.27	3.2						0.429056
4.715	-0.202275	6.28	3.6						0.428971
4.7225	-0.033664	6.29	2.3						0.428881
4.73	-0.37722	6.3	2.5						0.428786
4.7375	-0.0960943	6.31	2.9						0.428688
4.745	-0.0119049	6.32	1.6						0.428586
4.7525	-0.0690434	6.33	2.6						0.428483
4.76	-0.38622	6.34	2.9						0.428377
4.7675	-0.192506	6.35	0.7						0.42827
4.775	0.0154379	6.36	3.3						0.428161
4.7825	-0.0576868	6.37	2.9						0.428052
4.79	0.12585	6.38	1.9						0.427943
4.7975	0.219803	6.39	3						0.427835
4.805	0.250578	6.4	2.2						0.427728
4.8125	-0.217865	6.41	2.6						0.427625
4.82	-0.140887	6.42	1.6						0.427525
4.8275	0.341683	6.43	2.9						0.42743
4.835	0.11189	6.44	3.9						0.427342
4.8425	-0.406313	6.45	2.6						0.427262
4.85	-0.253314	6.46	1.9						0.427189
4.8575	-0.119023	6.47	3.6						0.427127
4.865	-0.107207	6.48	2.3						0.427075
4.8725	-0.0386515	6.49	2						0.427035
4.88	0.288493	6.5	2.3						0.427007
4.8875	0.126662	6.51	1.1						0.426992
4.895	0.0218972	6.52	2.1						0.42699
4.9025	-0.150635	6.53	2.9						0.427002
4.91	0.30203	6.54	2.2						0.427029
4.9175	-0.120826	6.55	3.4						0.427072
4.925	-0.232673	6.56	2.1						0.427131
4.9325	-0.0624695	6.57	3.3						0.427207
4.94	0.0724716	6.58	1.8						0.427301
4.9475	0.210425	6.59	2						0.427413
4.955	-0.381199	6.6	2						0.427543
4.9625	-0.160053	6.61	3.3						0.427692
4.97	0.164406	6.62	1.6						0.427861
4.9775	-0.274656	6.63	1.5						0.42805
4.985	-0.149901	6.64	2.4						0.428258
4.9925	-0.359385	6.65	2.3						0.428487
5	-0.322923	6.66	2						0.428734
5.0075	-0.543047	6.67	2.9						0.429
5.015	0.120428	6.68	1.9						0.429285
5.0225	-0.267972	6.69	2.9						0.429588
5.03	-0.440656	6.7	3.5						0.429909
5.0375	-0.401791	6.71	2.5						0.430247
5.045	0.162077	6.72	2						0.430602
5.0525	-0.200859	6.73	2						0.430972
5.06	-0.0578627	6.74	2.1						0.431356
5.0675	0.148047	6.75	2.6						0.431754
5.075	-0.214793	6.76	1.5						0.432164
5.0825	-0.0681592	6.77	2.4						0.432585
5.09	-0.171228	6.78	2.2						0.433017
5.0975	0.187113	6.79	2.6						0.433457
5.105	-0.134347	6.8	3.7						0.433904
5.1125	-0.348125	6.81	2.6						0.434358
5.12	-0.0204881	6.82	1.9						0.434817
5.1275	-0.347468	6.83	2.5						0.435281
5.135	-0.291094	6.84	1.5						0.435749
5.1425	0.00959581	6.85	3.8						0.43622
5.15	0.0394956	6.86	2.9						0.436695
5.1575	-0.291763	6.87	2						0.437172
5.165	0.279873	6.88	1.5						0.437653
5.1725	-0.378057	6.89	2.6						0.438137
5.18	-0.0967395	6.9	2.6						0.438623
5.1875	-0.41982	6.91	3.2						0.439113
5.195	-0.116943	6.92	1.9						0.439605
5.2025	-0.0454076	6.93	2.4						0.4401
5.21	0.11148	6.94	2.2						0.440599
5.2175	0.123734	6.95	1.9						0.441101
5.225	-0.256082	6.96	2.3						0.441609
5.2325	-0.154487	6.97	2.3						0.442121
5.24	-0.042309	6.98	3.1						0.442639
5.2475	-0.357646	6.99	2.3						0.443163
5.255	-0.249125	7	2.7						0.443697
5.2625	-0.101609	7.01	2.6						0.44424
5.27	0.096967	7.02	4.1						0.444794
5.2775	-0.261245	7.03	1.7						0.44536
5.285	-0.235605	7.04	2.6						0.445939
5.2925	-0.184872	7.05	2.7						0.446532
5.3	-0.231531	7.06	2.6						0.447137
5.3075	-0.277886	7.07	2.4						0.447757
5.315	0.0768967	7.08	2.7						0.448389
5.3225	0.233463	7.09	2.6						0.449036
5.33	-0.178526	7.1	2.2						0.449695
5.3375	-0.257941	7.11	1.9						0.450366
5.345	0.283053	7.12	1.3						0.451048
5.3525	-0.266961	7.13	2.2						0.45174
5.36	-0.385822	7.14	3.2						0.452439
5.3675	0.112841	7.15	3.5						0.453144
5.375	-0.391373	7.16	2.4						0.453853
5.3825	0.208244	7.17	3.5						0.454563
5.39	-0.303039	7.18	2.4						0.455271
5.3975	-0.0723012	7.19	2.2						0.455974
5.405	-0.247795	7.2	1.8						0.456671
5.4125	-0.123928	7.21	2.1						0.457357
5.42	0.131854	7.22	2.2						0.458031
5.4275	-0.105493	7.23	2.4						0.45869
5.435	-0.149399	7.24	2.9						0.459333
5.4425	-0.145153	7.25	3						0.459956
5.45	0.17002	7.26	2.3						0.460557
5.4575	0.164667	7.27	2.1						0.461136
5.465	-0.297991	7.28	2.3						0.46169
5.4725	0.0892576	7.29	1.9						0.462219
5.48	-0.145103	7.3	1.9						0.462721
5.4875	-0.0915191	7.31	2.6						0.463198
5.495	-0.145824	7.32	2						0.463648
5.5025	0.0385166	7.33	1.9						0.464072
5.51	0.352029	7.34	2						0.464471
5.5175	0.0386945	7.35	2.9						0.464845
5.525	-0.148614	7.36	2.3						0.465195
5.5325	0.17004	7.37	1.9						0.465522
5.54	-0.0369275	7.38	1.9						0.465827
5.5475	-0.265774	7.39	3.1						0.466112
5.555	-0.434809	7.4	1.8						0.466379
5.5625	0.095918	7.41	2.3						0.466631
5.57	0.100228	7.42	1.4						0.46687
5.5775	0.268627	7.43	1.5						0.467097
5.585	-0.0957062	7.44	1.4						0.467315
5.5925	-0.0705556	7.45	2.5						0.467524
5.6	-0.415036	7.46	3.1						0.467727
5.6075	-0.455735	7.47	2						0.467925
5.615	-0.153806	7.48	2.5						0.468118
5.6225	-0.0848958	7.49	2.8						0.468307
5.63	-0.425509	7.5	1.4						0.468492
5.6375	-0.355813	7.51	1.7						0.468672
5.645	-0.240477	7.52	2.1						0.468847
5.6525	-0.0793398	7.53	2.2						0.469017
5.66	0.00410152	7.54	2.6						0.469181
5.6675	-0.159491	7.55	2.1						0.469339
5.675	-0.202358	7.56	2.2						0.46949
5.6825	-0.101532	7.57	2.1						0.469635
5.69	-0.349335	7.58	3						0.469771
5.6975	-0.548737	7.59	3.2						0.4699
5.705	-0.306738	7.6	2.3						0.470019
5.7125	-0.269469	7.61	2.4						0.470129
5.72	-0.00659684	7.62	2.2						0.470231
5.7275	0.117924	7.63	2.2						0.470324
5.735	-0.1959	7.64	2.8						0.47041
5.7425	-0.116461	7.65	4						0.470489
5.75	-0.450777	7.66	1.8						0.470563
5.7575	-0.137361	7.67	3.1						0.470633
5.765	-0.0174444	7.68	2.1						0.470701
5.7725	-0.389474	7.69	2.5						0.470768
5.78	-0.109207	7.7	1.9						0.470837
5.7875	0.346308	7.71	2.5						0.470908
5.795	-0.183066	7.72	3.2						0.470984
5.8025	-0.104202	7.73	2.6						0.471066
5.81	0.236499	7.74	2.6						0.471156
5.8175	0.0446149	7.75	3.3						0.471255
5.825	-0.114792	7.76	2.5						0.471366
5.8325	-0.009082	7.77	1.4						0.471488
5.84	-0.528945	7.78	3.8						0.471622
5.8475	-0.278265	7.79	2.5						0.471769
5.855	0.00149994	7.8	2.8						0.471929
5.8625	-0.0132744	7.81	3						0.472101
5.87	-0.131209	7.82	2						0.472284
5.8775	0.0798092	7.83	3.1						0.472479
5.885	-0.0801175	7.84	2.3						0.472684
5.8925	-0.332721	7.85	2.5						0.472898
5.9	-0.0122673	7.86	2.8						0.47312
5.9075	0.0621135	7.87	2.2						0.473348
5.915	-0.33714	7.88	3						0.47358
5.9225	-0.199244	7.89	2.7						0.473814
5.93	-0.328839	7.9	1.8						0.474048
5.9375	-0.140323	7.91	2						0.474278
5.945	-0.279575	7.92	3						0.474504
5.9525	-0.22792	7.93	2.2						0.474722
5.96	-0.237696	7.94	2.4						0.474932
5.9675	0.0388711	7.95	2.1						0.475131
5.975	0.0649281	7.96	2.3						0.475318
5.9825	-0.243803	7.97	2.4						0.475491
5.99	0.0264251	7.98	2.3						0.475649
5.9975	0.058895	7.99	2.7						0.475791
6.005	0.111289	8	2.5						0.475917
6.0125	0.054122	8.01	3.6						0.476026
6.02	-0.238614	8.02	2.7						0.476119
6.0275	-0.0889543	8.03	2.4						0.476197
6.035	-0.458469	8.04	3.5						0.476261
6.0425	0.0499792	8.05	2.1						0.476312
6.05	0.0298378	8.06	1.2						0.476351
6.0575	-0.22675	8.07	1.3						0.47638
6.065	-0.514738	8.08	1.6						0.4764
6.0725	-0.219767	8.09	2.7						0.476413
6.08	-0.172742	8.1	3.4						0.476422
6.0875	0.261661	8.11	2						0.476427
6.095	-0.200328	8.12	2.4						0.476433
6.1025	-0.126019	8.13	2.9						0.47644
6.11	-0.129727	8.14	2.2						0.476451
6.1175	-0.35615	8.15	2.8						0.476467
6.125	-0.0179991	8.16	3.3						0.476491
6.1325	-0.192506	8.17	2.6						0.476525
6.14	-0.112164	8.18	2.4						0.476571
6.1475	-0.0603873	8.19	2.8						0.476631
6.155	-0.128616	8.2	3.3						0.476705
6.1625	0.108169	8.21	2.4						0.476796
6.17	-0.00185292	8.22	3.3						0.476905
6.1775	0.143928	8.23	2.8						0.477033
6.185	-0.0385867	8.24	2.1						0.47718
6.1925	0.148711	8.25	2.9						0.477346
6.2	-0.304888	8.26	1.7						0.477534
6.2075	-0.265188	8.27	3.3						0.477742
6.215	0.00510499	8.28	2.6						0.477972
6.2225	0.301233	8.29	3.5						0.478222
6.23	-0.252977	8.3	2						0.478492
6.2375	-0.133892	8.31	2.4						0.478782
6.245	0.0505755	8.32	1.7						0.47909
6.2525	-0.302059	8.33	1.7						0.479415
6.26	-0.198559	8.34	2.8						0.479757
6.2675	-0.10724	8.35	2.6						0.480114
6.275	-0.0192991	8.36	2.6						0.480484
6.2825	0.155985	8.37	2.3						0.480866
6.29	0.116059	8.38	2.6						0.481259
6.2975	-0.0344344	8.39	2.4						0.48166
6.305	-0.0585643	8.4	3						0.482068
6.3125	-0.405054	8.41	3.1						0.482482
6.32	-0.019291	8.42	2.9						0.4829
6.3275	0.342551	8.43	2						0.483319
6.335	0.0260439	8.44	3						0.483738
6.3425	-0.0967336	8.45	2						0.484156
6.35	-0.258525	8.46	2.4						0.484571
6.3575	-0.33407	8.47	2.1						0.484982
6.365	-0.0424474	8.48	2.2						0.485387
6.3725	0.165064	8.49	2.3						0.485785
6.38	0.306882	8.5	2.2						0.486172
6.3875	-0.645678	8.51	3.1						0.486548
6.395	-0.271257	8.52	2.7						0.48691
6.4025	0.0711005	8.53	2.2						0.487257
6.41	-0.165388	8.54	1.9						0.487586
6.4175	-0.0679302	8.55	2						0.487895
6.425	-0.22234	8.56	3.3						0.488183
6.4325	-0.135133	8.57	1.9						0.488447
6.44	0.0492	8.58	2.4						0.488687
6.4475	0.133278	8.59	3.6						0.488901
6.455	-0.328312	8.6	2						0.489089
6.4625	-0.213796	8.61	2.1						0.489248
6.47	-0.123094	8.62	3.1						0.489378
6.4775	-0.242084	8.63	2.2						0.48948
6.485	-0.31703	8.64	2.6						0.489551
6.4925	-0.0388548	8.65	1.4						0.489593
6.5	-0.183493	8.66	2.9						0.489605
6.5075	-0.195328	8.67	2						0.489586
6.515	-0.0591976	8.68	3.5						0.489537
6.5225	-0.200722	8.69	2.2						0.489459
6.53	-0.153806	8.7	2.5						0.489352
6.5375	-0.276461	8.71	2.5						0.489218
6.545	-0.414583	8.72	2.2						0.489058
6.5525	-0.0355393	8.73	2.4						0.488872
6.56	-0.0752713	8.74	2						0.488663
6.5675	-0.486068	8.75	2.6						0.488431
6.575	-0.163337	8.76	1.8						0.488176
6.5825	0.00175538	8.77	2.5						0.487901
6.59	0.286607	8.78	2.7						0.487606
6.5975	-0.0482172	8.79	1.7						0.487293
6.605	0.0822789	8.8	3.2						0.486964
6.6125	0.314244	8.81	1.6						0.486618
6.62	-0.205709	8.82	1.5						0.486258
6.6275	0.0561485	8.83	1.6						0.485883
6.635	-0.308549	8.84	2.8						0.485496
6.6425	-0.186309	8.85	2.4						0.485097
6.65	0.270952	8.86	3.2						0.484687
6.6575	0.111752	8.87	2.6						0.484266
6.665	-0.350192	8.88	3.1						0.483837
6.6725	-0.192417	8.89	3.4						0.483399
6.68	0.134501	8.9	1.9						0.482954
6.6875	0.108421	8.91	2.1						0.482503
6.695	-0.102759	8.92	2.3						0.482047
6.7025	-0.132212	8.93	3						0.481587
6.71	-0.174953	8.94	2.6						0.481125
6.7175	-0.326613	8.95	2.4						0.480662
6.725	0.0730335	8.96	3						0.480199
6.7325	-0.0715064	8.97	3.1						0.479738
6.74	-0.120063	8.98	3.8						0.47928
6.7475	-0.0896413	8.99	2.8						0.478829
6.755	0.34266	9	3.6						0.478385
6.7625	0.022512	9.01	1.5						0.47795
6.77	0.192216	9.02	2.4						0.477528
6.7775	0.0594811	9.03	1.6						0.477119
6.785	-0.0977558	9.04	1.7						0.476727
6.7925	-0.0988046	9.05	2.1						0.476353
6.8	0.200092	9.06	3						0.476
6.8075	-0.300847	9.07	2.1						0.47567
6.815	0.00504115	9.08	2.4						0.475364
6.8225	0.0170756	9.09	2.1						0.475084
6.83	-0.446123	9.1	2.5						0.474831
6.8375	0.00757486	9.11	2.4						0.474605
6.845	-0.250921	9.12	2						0.474406
6.8525	-0.0480574	9.13	2.2						0.474235
6.86	-0.303309	9.14	1.8						0.474092
6.8675	-0.441398	9.15	1.8						0.473977
6.875	-0.11052	9.16	2.5						0.473889
6.8825	0.0665902	9.17	2.3						0.473828
6.89	-0.19501	9.18	2.6						0.473792
6.8975	-0.0871931	9.19	2.1						0.47378
6.905	-0.0973767	9.2	2.2						0.47379
6.9125	0.037669	9.21	1.9						0.47382
6.92	-0.337731	9.22	1.4						0.473868
6.9275	-0.261765	9.23	2.1						0.473932
6.935	-0.213957	9.24	2.5						0.474012
6.9425	-0.0646132	9.25	2.3						0.474106
6.95	-0.408755	9.26	3.1						0.474213
6.9575	0.194855	9.27	2.3						0.474333
6.965	-0.17951	9.28	3.1						0.474465
6.9725	-0.819712	9.29	2.7						0.474608
6.98	-0.0583358	9.3	2.4						0.474763
6.9875	-0.194484	9.31	1.9						0.474929
6.995	-0.0477162	9.32	2.7						0.475107
7.0025	-0.0683076	9.33	2
7.01	-0.583779	9.34	3.2
7.0175	0.0876037	9.35	2.1
7.025	-0.112465	9.36	3.2
7.0325	-0.0255248	9.37	2.1
7.04	-0.279627	9.38	2.8
7.0475	-0.0749262	9.39	3.1
7.055	-0.081163	9.4	3.9
7.0625	0.097185	9.41	3.5
7.07	-0.199906	9.42	3.2
7.0775	-0.0734735	9.43	2
7.085	0.729966	9.44	1.5
7.0925	-0.210676	9.45	1.7
7.1	0.156816	9.46	2.3
7.1075	-0.153305	9.47	2.3
7.115	0.0097707	9.48	1.9
7.1225	-0.266084	9.49	3.1
7.13	0.047196	9.5	2.6
7.1375	-0.140762	9.51	2.4
7.145	-0.206505	9.52	2.7
7.1525	-0.0155323	9.53	2
7.16	0.106316	9.54	2.1
7.1675	-0.0123871	9.55	3.2
7.175	0.120898	9.56	2.1
7.1825	-0.395546	9.57	2.7
7.19	0.0539012	9.58	3.2
7.1975	0.0185689	9.59	1.9
7.205	0.0228212	9.6	2.5
7.2125	0.318181	9.61	2.2
7.22	-0.03997	9.62	2.3
7.2275	0.180452	9.63	3.4
7.235	-0.200417	9.64	2.7
7.2425	-0.475636	9.65	2.7
7.25	-0.160761	9.66	2.6
7.2575	-0.0736515	9.67	2.3
7.265	0.206188	9.68	2.3
7.2725	0.0937993	9.69	2.2
7.28	-0.192557	9.7	2.9
7.2875	-0.0540496	9.71	3.5
7.295	-0.0317407	9.72	2
7.3025	-0.0556294	9.73	2.3
7.31	-0.135133	9.74	2.1
7.3175	-0.231696	9.75	2.2
7.325	-0.338701	9.76	1.8
7.3325	-0.16564	9.77	3.6
7.34	-0.263685	9.78	1.5
7.3475	-0.0194695	9.79	2.6
7.355	-0.232242	9.8	2.8
7.3625	-0.0801497	9.81	2.6
7.37	-0.0414159	9.82	2.1
7.3775	-0.0200274	9.83	2.2
7.385	0.310181	9.84	3
7.3925	0.0384763	9.85	2.4
7.4	0.0444532	9.86	1.7
7.4075	-0.125636	9.87	2.7
7.415	-0.31447	9.88	2.9
7.4225	0.301337	9.89	2.2
7.43	-0.254462	9.9	2.1
7.4375	0.0352253	9.91	2.1
7.445	-0.0543978	9.92	2.5
7.4525	-0.13325	9.93	2.4
7.46	-0.014487	9.94	1.6
7.4675	-0.129652	9.95	2.4
7.475	0.193654	9.96	2.7
7.4825	-0.149242	9.97	2.7
7.49	0.172782	9.98	2.7
7.4975	0.307589	9.99	2.5
7.505	-0.285485	10	2.6
7.5125	-0.250246	10.01	2.3
7.52	-0.130523	10.02	3.3
7.5275	-0.168385	10.03	2.8
7.535	-0.124185	10.04	2.2
7.5425	-0.300313	10.05	2.1
7.55	0.0855226	10.06	1.8
7.5575	0.0788262	10.07	3.6
7.565	-0.392171	10.08	2.2
7.5725	0.0355801	10.09	2.8
7.58	-0.239904	10.1	2.3
7.5875	-0.0730602	10.11	1.9
7.595	-0.0692694	10.12	2.3
7.6025	-0.0572892	10.13	2.8
7.61	-0.108459	10.14	1.8
7.6175	-0.248548	10.15	1.9
7.625	0.294617	10.16	2.9
7.6325	-0.168732	10.17	3.3
7.64	-0.157937	10.18	2.8
7.6475	-0.177628	10.19	3.1
7.655	0.0418302	10.2	2.2
7.6625	-0.148418	10.21	1.7
7.67	0.026937	10.22	3
7.6775	-0.363977	10.23	3.7
7.685	0.27555	10.24	2.9
7.6925	0.348612	10.25	3.5
7.7	-0.201878	10.26	2.5
7.7075	-0.455928	10.27	1.4
7.715	-0.085542	10.28	2.9
7.7225	0.0308119	10.29	2.2
7.73	0.367843	10.3	3.1
7.7375	0.0937993	10.31	2.3
7.745	0.185973	10.32	1.6
7.7525	-0.165388	10.33	2.9
7.76	-0.252135	10.34	1.7
7.7675	0.106044	10.35	1.3
7.775	-0.0747859	10.36	1.7
7.7825	-0.171503	10.37	1.5
7.79	-0.462924	10.38	2.8
7.7975	-0.213268	10.39	2.6
7.805	-0.0176457	10.4	2.3
7.8125	-0.25314	10.41	2
7.82	-0.0573927	10.42	1.7
7.8275	-0.142049	10.43	2.2
7.835	-0.233285	10.44	1.7
7.8425	-0.235261	10.45	2.7
7.85	0.0694868	10.46	3.4
7.8575	0.0287284	10.47	3.9
7.865	0.106043	10.48	4.5
7.8725	0.442257	10.49	5.4
7.88	-0.102779	10.5	4
7.8875	-0.164953	10.51	4.3
7.895	-0.0641178	10.52	3.1
7.9025	-0.0109528	10.53	4.8
7.91	0.10715	10.54	4.2
7.9175	-0.308993	10.55	3.3
7.925	-0.415854	10.56	2.4
7.9325	0.21351	10.57	2.1
7.94	-0.0863894	10.58	2.8
7.9475	-0.316325	10.59	2.1
7.955	-0.224341	10.6	2.3
7.9625	0.0194006	10.61	1.9
7.97	0.0809178	10.62	1.7
7.9775	-0.120906	10.63	2.5
7.985	-0.0343183	10.64	2.3
7.9925	-0.0592483	10.65	2.5
8	0.117302	10.66	2.4
8.0075	0.193272	10.67	2.2
8.015	0.0365396	10.68	2.3
8.0225	0.0330955	10.69	2.2
8.03	0.280325	10.7	2.1
8.0375	-0.0257206	10.71	2
8.045	0.214238	10.72	3.6
8.0525	-0.158152	10.73	2.2
8.06	0.280243	10.74	2.5
8.0675	0.0446149	10.75	2.1
8.075	-0.00462632	10.76	2.7
8.0825	-0.264981	10.77	2.5
8.09	0.0968871	10.78	1.5
8.0975	0.0705092	10.79	2.8
8.105	-0.107345	10.8	1.4
8.1125	0.273891	10.81	1.1
8.12	-0.0940203	10.82	1.8
8.1275	0.162871	10.83	3.1
8.135	0.212383	10.84	3.3
8.1425	0.265081	10.85	2.8
8.15	-0.0944506	10.86	1.7
8.1575	0.00355273	10.87	2.6
8.165	-0.0401484	10.88	3.2
8.1725	0.172958	10.89	1.7
8.18	0.184665	10.9	2.6
8.1875	-0.111707	10.91	2.1
8.195	0.184665	10.92	1.6
8.2025	0.261669	10.93	3.9
8.21	-0.0377501	10.94	1.7
8.2175	-0.0115911	10.95	2.7
8.225	0.437462	10.96	1.9
8.2325	0.119765	10.97	3.1
8.24	-0.400291	10.98	2.2
8.2475	-0.0752007	10.99	2.7
8.255	0.753555	11	1.6
8.2625	-0.597798	11.01	1.6
8.27	-0.239086	11.02	2.1
8.2775	-0.392851	11.03	2.4
8.285	-0.0558557	11.04	3.9
8.2925	-0.172258	11.05	3.1
8.3	0.0868035	11.06	1.8
8.3075	-0.106684	11.07	2.1
8.315	0.379111	11.08	2.1
8.3225	0.0642645	11.09	2.6
8.33	-0.101237	11.1	3
8.3375	0.184333	11.11	2.5
8.345	-0.236252	11.12	2.6
8.3525	0.0782169	11.13	2
8.36	0.066328	11.14	2.6
8.3675	0.0170756	11.15	2.6
8.375	-0.162788	11.16	2.6
8.3825	0.185637	11.17	3.4
8.39	0.287717	11.18	3.1
8.3975	0.135028	11.19	2.4
8.405	0.309143	11.2	2.4
8.4125	0.344752	11.21	1.5
8.42	-0.218533	11.22	2.9
8.4275	0.114871	11.23	2.1
8.435	-0.0245641	11.24	2.2
8.4425	0.19383	11.25	1.9
8.45	0.0265776	11.26	2.5
8.4575	-0.209886	11.27	2.6
8.465	0.39321	11.28	1.5
8.4725	0.357925	11.29	3.3
8.48	0.219547	11.3	1.9
8.4875	0.0584497	11.31	3
8.495	-0.03128	11.32	2.6
8.5025	-0.259256	11.33	1.7
8.51	0.294982	11.34	1.5
8.5175	-0.106207	11.35	2.8
8.525	-0.122901	11.36	1.9
8.5325	-0.243631	11.37	1.8
8.54	-0.12623	11.38	1.5
8.5475	-0.140989	11.39	1.5
8.555	-0.232048	11.4	2
8.5625	0.465919	11.41	1.4
8.57	0.115952	11.42	2.2
8.5775	0.0299267	11.43	3.3
8.585	0.160816	11.44	2
8.5925	0.115847	11.45	2.7
8.6	-0.10739	11.46	2.1
8.6075	0.31386	11.47	2.9
8.615	0.0708155	11.48	3.2
8.6225	-0.404325	11.49	1.8
8.63	-0.112597	11.5	2.7
8.6375	-0.240421	11.51	2.8
8.645	-0.191342	11.52	1.8
8.6525	0.229705	11.53	1.5
8.66	-0.177042	11.54	2.2
8.6675	-0.174819	11.55	2.5
8.675	-0.177652	11.56	2.5
8.6825	-0.1846	11.57	2.3
8.69	-0.102532	11.58	2.1
8.6975	0.167883	11.59	3.3
8.705	0.103104	11.6	3.2
8.7125	-0.189623	11.61	2.5
8.72	-0.30432	11.62	1.7
8.7275	0.124443	11.63	2.4
8.735	0.0723696	11.64	2.3
8.7425	0.15615	11.65	2.2
8.75	0.0617931	11.66	3
8.7575	-0.140762	11.67	2.1
8.765	-0.184469	11.68	2.1
8.7725	0.303528	11.69	2.6
8.78	-0.0020276	11.7	1.9
8.7875	0.228882	11.71	2.3
8.795	-0.51229	11.72	3.2
8.8025	-0.121426	11.73	2.4
8.81	0.0443149	11.74	3.3
8.8175	0.101595	11.75	3.1
8.825	-0.337119	11.76	1.6
8.8325	0.181995	11.77	2
8.84	0.39472	11.78	1.9
8.8475	0.177344	11.79	2.3
8.855	-0.186648	11.8	2.2
8.8625	0.097006	11.81	2.1
8.87	-0.316635	11.82	3.4
8.8775	-0.134347	11.83	2.3
8.885	0.0263654	11.84	1.8
8.8925	0.00479361	11.85	3.4
8.9	0.31343	11.86	2.2
8.9075	0.128258	11.87	2.6
8.915	0.101206	11.88	3.1
8.9225	-0.273612	11.89	2.7
8.93	0.169707	11.9	2
8.9375	0.00313246	11.91	2.6
8.945	-0.520348	11.92	1.9
8.9525	-0.00428582	11.93	2
8.96	-0.0448325	11.94	1.7
8.9675	-0.302273	11.95	2.2
8.975	0.162436	11.96	1.9
8.9825	0.401311	11.97	2.3
8.99	-0.325481	11.98	3.1
8.9975	0.123442	11.99	3.2
9.005	-0.290233	12	2
9.0125	0.135882	12.01	2.6
9.02	-0.044054	12.02	2.6
9.0275	0.0450545	12.03	2.2
9.035	-0.171228	12.04	4
9.0425	0.102664	12.05	2.5
9.05	-0.187014	12.06	2.6
9.0575	0.166902	12.07	2.1
9.065	0.0742471	12.08	3.2
9.0725	-0.370124	12.09	2.4
9.08	0.0443149	12.1	2.8
9.0875	0.236786	12.11	1.7
9.095	0.0897328	12.12	2
9.1025	-0.214793	12.13	2
9.11	0.390118	12.14	3.1
9.1175	0.447797	12.15	2.3
9.125	-0.234461	12.16	1.9
9.1325	-0.180573	12.17	2.6
9.14	-0.337172	12.18	1.9
9.1475	-0.075353	12.19	1.7
9.155	0.0180986	12.2	2.3
9.1625	-0.0173105	12.21	2.8
9.17	-0.66315	12.22	3.4
9.1775	-0.169365	12.23	3.7
9.185	-0.108994	12.24	2.9
9.1925	0.116896	12.25	1.9
9.2	-0.0769647	12.26	2.7
9.2075	0.0395529	12.27	2.1
9.215	0.263973	12.28	2.4
9.2225	-0.0915385	12.29	2.8
9.23	-0.173523	12.3	2.6
9.2375	-0.205149	12.31	2
9.245	-0.0227287	12.32	1.5
9.2525	-0.151283	12.33	2.1
9.26	-0.11262	12.34	1.7
9.2675	-0.123094	12.35	2
9.275	-0.241366	12.36	1.4
9.2825	0.0557036	12.37	2.2
9.29	0.0405211	12.38	2.6
9.2975	-0.281121	12.39	2.3
9.305	-0.040379	12.4	3.2
9.3125	-0.13254	12.41	1.9
9.32	-0.05582	12.42	2.5
9.3275	-0.0844844	12.43	2.5
9.335	0.0786138	12.44	3
9.3425	-0.0869787	12.45	4
9.35	-0.142234	12.46	3.6
9.3575	-0.141312	12.47	2.3
9.365	-0.189271	12.48	2.3
9.3725	-0.0662323	12.49	2.3
9.38	-0.0429711	12.5	3.5
9.3875	-0.0283247	12.51	3.6
9.395	0.546093	12.52	3.1
9.4025	-0.256464	12.53	3.6
9.41	-0.117924	12.54	3.5
9.4175	-0.155222	12.55	2.6
9.425	-0.271622	12.56	2.3
9.4325	0.154955	12.57	1.9
9.44	0.0979572	12.58	2.5
9.4475	-0.105011	12.59	2.7
9.455	-0.1949	12.6	3.2
9.4625	-0.137929	12.61	2
9.47	0.164186	12.62	2
9.4775	0.528253	12.63	1.9
9.485	-0.337669	12.64	2.7
9.4925	-0.0244679	12.65	2.2
9.5	-0.0356376	12.66	2.5
9.5075	-0.0456597	12.67	2.9
9.515	-0.184258	12.68	2.8
9.5225	-0.255204	12.69	2.8
9.53	0.11208	12.7	2.5
9.5375	0.335619	12.71	3.1
9.545	-0.0501457	12.72	3.7
9.5525	-0.0598062	12.73	3.1
9.56	-0.134545	12.74	2.7
9.5675	-0.0724371	12.75	2.6
9.575	-0.166147	12.76	3.2
9.5825	-0.0581318	12.77	2.3
9.59	0.0418302	12.78	1.5
9.5975	-0.10629	12.79	2
9.605	0.209611	12.8	2.3
9.6125	-0.147559	12.81	2.3
9.62	0.22523	12.82	1.7
9.6275	0.166183	12.83	0.8
9.635	0.145849	12.84	2
9.6425	-0.497609	12.85	2.5
9.65	0.126021	12.86	2.5
9.6575	-0.340027	12.87	3
9.665	-0.254214	12.88	2.5
9.6725	-0.0718312	12.89	2.8
9.68	0.0361918	12.9	2.2
9.6875	-0.271103	12.91	3.5
9.695	-0.0380908	12.92	2
9.7025	0.146049	12.93	2.7
9.71	-0.507661	12.94	2.2
9.7175	-0.0749262	12.95	3.5
9.725	0.128938	12.96	3
9.7325	-0.166087	12.97	2.2
9.74	-0.149878	12.98	2.6
9.7475	-0.598188	12.99	2.4
9.755	0.143621	13	2.2
9.7625	-0.364061	13.01	1.9
9.77	-0.233656	13.02	2.9
9.7775	-0.181041	13.03	2
9.785	-0.160484	13.04	2.9
9.7925	-0.442107	13.05	2.9
9.8	0.00232761	13.06	1.9
9.8075	-0.227985	13.07	3.3
9.815	0.233907	13.08	2.4
9.8225	-0.216857	13.09	2.1
9.83	-0.16706	13.1	2.5
9.8375	-0.258395	13.11	2
9.845	0.184618	13.12	2.6
9.8525	-0.284277	13.13	2.7
9.86	-0.395341	13.14	3.4
9.8675	-0.151739	13.15	2.7
9.875	-0.283185	13.16	2.2
9.8825	0.267523	13.17	1.8
9.89	-0.164219	13.18	2.7
9.8975	0.0666241	13.19	1.6
9.905	0.0904264	13.2	1.9
9.9125	-0.522049	13.21	2.7
9.92	-0.0687339	13.22	2.6
9.9275	0.438282	13.23	3
9.935	0.0509338	13.24	3
9.9425	0.233745	13.25	2.4
9.95	0.0433207	13.26	1.9
9.9575	-0.105293	13.27	3.8
9.965	-0.594699	13.28	3.1
9.9725	0.124157	13.29	2.2
9.98	0.158689	13.3	2.7
9.9875	-0.151943	13.31	2.7
9.995	0.0532088	13.32	2.7
10.0025	-0.0831454	13.33	1.5
10.01	-0.0784997	13.34	2
10.0175	-0.0120193	13.35	3.2
10.025	-0.108161	13.36	3.3
10.0325	0.137366	13.37	3
10.04	-0.185746	13.38	3
10.0475	0.0879596	13.39	2.4
10.055	0.137366	13.4	1.6
10.0625	0.0797696	13.41	2.1
10.07	-0.148614	13.42	2.3
10.0775	0.052617	13.43	2.7
10.085	0.0339012	13.44	1.7
10.0925	0.0405034	13.45	2.3
10.1	-0.0632744	13.46	1.8
10.1075	0.158899	13.47	2.5
10.115	-0.0624307	13.48	1.8
10.1225	0.166912	13.49	2.2
10.13	0.0885772	13.5	2.1
10.1375	0.113559	13.51	2.5
10.145	0.227388	13.52	2.3
10.1525	-0.111951	13.53	2.5
10.16	0.0874067	13.54	1.1
10.1675	-0.475422	13.55	3.5
10.175	0.17601	13.56	2.1
10.1825	-0.0188132	13.57	3
10.19	-0.00914313	13.58	2.8
10.1975	-0.163701	13.59	2.8
10.205	0.121854	13.6	1.9
10.2125	-0.0489838	13.61	2.9
10.22	0.207276	13.62	1.2
10.2275	0.185069	13.63	2.6
10.235	-0.29411	13.64	1.8
10.2425	0.213784	13.65	2.1
10.25	-0.0622491	13.66	3
10.2575	0.239275	13.67	2.1
10.265	0.127065	13.68	2.4
10.2725	0.0190301	13.69	2.1
10.28	0.210056	13.7	3.1
10.2875	-0.168903	13.71	2.4
10.295	-0.296204	13.72	3.2
10.3025	-0.170746	13.73	2.2
10.31	0.0992773	13.74	1.5
10.3175	0.0570294	13.75	2.8
10.325	0.21235	13.76	1.9
10.3325	0.0437003	13.77	2.2
10.34	0.189373	13.78	3.2
10.3475	-0.632925	13.79	1.7
10.355	-0.173309	13.8	2.1
10.3625	-0.112438	13.81	1.7
10.37	-0.144709	13.82	4
10.3775	0.232802	13.83	2.3
10.385	0.351141	13.84	2.3
10.3925	-0.240563	13.85	2.6
10.4	0.0842114	13.86	2.9
10.4075	0.177929	13.87	2
10.415	-0.213711	13.88	1.7
10.4225	-0.296904	13.89	1.7
10.43	0.0853311	13.9	2.3
10.4375	-0.295593	13.91	2.6
10.445	0.0796637	13.92	2.7
10.4525	-0.0163338	13.93	2.1
10.46	0.133168	13.94	2.2
10.4675	-0.153305	13.95	1.7
10.475	0.15894	13.96	1.3
10.4825	0.544476	13.97	3.5
10.49	0.612157	13.98	2.7
10.4975	1.00067	13.99	3.1
10.505	0.9244	14	3.5
10.5125	0.802137	14.01	2.3
10.52	0.935798	14.02	2.5
10.5275	0.667559	14.03	1.9
10.535	0.851524	14.04	2.6
10.5425	0.818116	14.05	2.8
10.55	1.14593	14.06	2.5
10.5575	0.874615	14.07	1.9
10.565	1.17023	14.08	2.6
10.5725	1.15683	14.09	1.3
10.58	1.54782	14.1	2.7
10.5875	1.30089	14.11	2.1
10.595	0.993917	14.12	2.2
10.6025	0.685626	14.13	1.9
10.61	1.07952	14.14	2.2
10.6175	1.01175	14.15	3
10.625	0.871574	14.16	2.6
10.6325	1.52248	14.17	2.7
10.64	0.978947	14.18	2
10.6475	1.05227	14.19	2.3
10.655	1.02253	14.2	3.2
10.6625	1.1377	14.21	2.4
10.67	1.32895	14.22	2
10.6775	1.0985	14.23	2.6
10.685	1.47388	14.24	2.8
10.6925	1.23333	14.25	1.6
10.7	1.25864	14.26	2.1
10.7075	1.35703	14.27	3.4
10.715	2.14276	14.28	3.1
10.7225	1.18082	14.29	2.8
10.73	1.47665	14.3	2.3
10.7375	1.3636	14.31	2.7
10.745	1.31089	14.32	3
10.7525	1.02044	14.33	3.1
10.76	1.45015	14.34	2.2
10.7675	1.85485	14.35	1.5
10.775	0.858655	14.36	2.1
10.7825	1.43242	14.37	2
10.79	1.42059	14.38	2.3
10.7975	1.19009	14.39	2.1
10.805	1.23694	14.4	1.6
10.8125	0.843007	14.41	1.2
10.82	1.48471	14.42	1.3
10.8275	0.390234	14.43	2.1
10.835	0.794159	14.44	1.6
10.8425	1.12962	14.45	1.7
10.85	1.16262	14.46	1.5
10.8575	1.45969	14.47	2.2
10.865	1.51007	14.48	2.3
10.8725	0.750379	14.49	2.7
10.88	1.21632	14.5	3
10.8875	1.47665	14.51	2.6
10.895	1.27428	14.52	1.5
10.9025	1.07907	14.53	1.4
10.91	1.03731	14.54	2.2
10.9175	1.29548	14.55	1.7
10.925	1.14342	14.56	3.3
10.9325	1.29522	14.57	2.1
10.94	1.13945	14.58	2.8
10.9475	1.3775	14.59	2.2
10.955	1.2474	14.6	3.3
10.9625	1.11322	14.61	3.2
10.97	1.1319	14.62	2.6
10.9775	1.07605	14.63	2
10.985	1.11249	14.64	2
10.9925	1.15276	14.65	2.2
11	1.26653	14.66	2.2
11.0075	1.7679	14.67	3
11.015	0.88157	14.68	1.6
11.0225	1.01047	14.69	2.8
11.03	1.40477	14.7	2.6
11.0375	0.99812	14.71	2.8
11.045	1.10393	14.72	2.2
11.0525	1.48088	14.73	1.5
11.06	0.979631	14.74	2.4
11.0675	1.69398	14.75	1.4
11.075	1.39907	14.76	2
11.0825	0.991405	14.77	3.1
11.09	1.03105	14.78	2.9
11.0975	1.47988	14.79	2.9
11.105	1.3798	14.8	2.7
11.1125	1.48418	14.81	2.5
11.12	1.36812	14.82	1.7
11.1275	1.28503	14.83	2.3
11.135	1.36891	14.84	2
11.1425	1.45481	14.85	1.8
11.15	0.959119	14.86	3.1
11.1575	1.6024	14.87	3.1
11.165	1.09683	14.88	2
11.1725	1.66275	14.89	3.2
11.18	1.36148	14.9	2.7
11.1875	1.4491	14.91	2.1
11.195	1.41631	14.92	2.1
11.2025	1.74256	14.93	2
11.21	1.55934	14.94	2.8
11.2175	1.46919	14.95	2.2
11.225	1.19706	14.96	2.2
11.2325	1.4642	14.97	2.2
11.24	1.11176	14.98	2.5
11.2475	1.66774	14.99	3.2
11.255	0.981242	15	3.8
11.2625	1.45827	15.01	1.5
11.27	1.03869	15.02	3
11.2775	1.45365	15.03	2.3
11.285	1.45776	15.04	1.7
11.2925	1.56972	15.05	1.6
11.3	0.972484	15.06	2.6
11.3075	1.28574	15.07	2.9
11.315	0.967458	15.08	0.9
11.3225	1.26261	15.09	1.7
11.33	1.24358	15.1	1.5
11.3375	1.22634	15.11	1.4
11.345	1.13287	15.12	2.4
11.3525	1.23333	15.13	2.2
11.36	1.21362	15.14	1.9
11.3675	0.943683	15.15	2.7
11.375	1.45561	15.16	3.7
11.3825	1.40184	15.17	2
11.39	1.7455	15.18	1.6
11.3975	1.23484	15.19	3.1
11.405	1.28139	15.2	1.9
11.4125	0.960122	15.21	1.6
11.42	1.22408	15.22	1.6
11.4275	1.15751	15.23	2.1
11.435	0.720523	15.24	1.5
11.4425	0.53058	15.25	3.1
11.45	1.00343	15.26	2.7
11.4575	1.0845	15.27	2.5
11.465	1.18613	15.28	1.9
11.4725	1.35607	15.29	2.6
11.48	1.35477	15.3	3.3
11.4875	0.985793	15.31	2.4
11.495	1.25395	15.32	3.7
11.5025	1.40066	15.33	3.6
11.51	0.985894	15.34	2.1
11.5175	1.55286	15.35	3.1
11.525	1.38516	15.36	2.9
11.5325	1.09056	15.37	2.3
11.54	0.880409	15.38	2
11.5475	1.26416	15.39	3.2
11.555	0.927878	15.4	2.9
11.5625	1.51535	15.41	2.2
11.57	1.53971	15.42	2.3
11.5775	0.916738	15.43	1.6
11.585	0.912837	15.44	2.4
11.5925	1.20668	15.45	2.3
11.6	1.0703	15.46	2.7
11.6075	1.26217	15.47	2.7
11.615	1.40279	15.48	1.9
11.6225	0.702231	15.49	2.4
11.63	0.792561	15.5	2.2
11.6375	1.25381	15.51	3.5
11.645	1.61659	15.52	2.6
11.6525	1.43884	15.53	1.8
11.66	1.1304	15.54	2.6
11.6675	1.52562	15.55	2
11.675	1.31458	15.56	3
11.6825	0.715764	15.57	3.1
11.69	1.10582	15.58	2
11.6975	1.58932	15.59	2.5
11.705	1.15202	15.6	3.3
11.7125	1.70502	15.61	3
11.72	1.72614	15.62	2.2
11.7275	1.26677	15.63	2.8
11.735	1.33424	15.64	2.2
11.7425	1.33679	15.65	3.5
11.75	1.33542	15.66	1.5
11.7575	1.40093	15.67	2.3
11.765	1.17535	15.68	1.7
11.7725	2.00965	15.69	2.7
11.78	1.54232	15.7	2.1
11.7875	1.28601	15.71	2.1
11.795	1.14169	15.72	2.4
11.8025	0.975746	15.73	2.1
11.81	1.26629	15.74	1.6
11.8175	0.813416	15.75	2.8
11.825	1.35632	15.76	3.3
11.8325	1.27255	15.77	2.2
11.84	1.75887	15.78	3.4
11.8475	1.38976	15.79	1.7
11.855	1.8299	15.8	3.9
11.8625	1.54117	15.81	2.8
11.87	1.13477	15.82	1.9
11.8775	1.40542	15.83	2.2
11.885	1.36598	15.84	1.8
11.8925	1.65414	15.85	2.2
11.9	1.5157	15.86	2.4
11.9075	1.67513	15.87	1.9
11.915	1.51659	15.88	1.8
11.9225	1.4217	15.89	1.8
11.93	1.71888	15.9	2
11.9375	2.07673	15.91	2.2
11.945	0.903839	15.92	2.9
11.9525	1.54443	15.93	3.3
11.96	1.54133	15.94	2
11.9675	1.77733	15.95	2.8
11.975	1.46702	15.96	2.2
11.9825	1.96972	15.97	1.9
11.99	1.30444	15.98	2.3
11.9975	1.45109	15.99	2.7
12.005	1.233	16	3.4
12.0125	1.51827	16.01	2.7
12.02	0.751356	16.02	1.8
12.0275	0.981186	16.03	2.6
12.035	1.26298	16.04	2
12.0425	1.49678	16.05	1.7
12.05	1.70178	16.06	2.6
12.0575	1.69748	16.07	3.1
12.065	1.55468	16.08	2.5
12.0725	0.957849	16.09	2.1
12.08	1.03545	16.1	2.8
12.0875	1.2395	16.11	1.9
12.095	1.48717	16.12	2
12.1025	1.33084	16.13	3.6
12.11	0.897804	16.14	2.9
12.1175	1.13118	16.15	2.1
12.125	0.818078	16.16	2.4
12.1325	1.01391	16.17	2.8
12.14	0.443507	16.18	2.9
12.1475	1.01528	16.19	2.6
12.155	1.24563	16.2	2.9
12.1625	1.24293	16.21	2
12.17	1.18287	16.22	2.8
12.1775	1.56923	16.23	1.8
12.185	1.19208	16.24	1.6
12.1925	1.23144	16.25	1.4
12.2	1.26941	16.26	2.2
12.2075	1.06853	16.27	2.9
12.215	1.14757	16.28	2.2
12.2225	1.12196	16.29	2.5
12.23	1.17156	16.3	1.7
12.2375	0.974972	16.31	1.7
12.245	1.38728	16.32	2.6
12.2525	1.51783	16.33	1.1
12.26	1.27299	16.34	2.3
12.2675	1.40824	16.35	1.7
12.275	0.978742	16.36	1.8
12.2825	1.31105	16.37	3
12.29	1.60329	16.38	1.7
12.2975	1.61493	16.39	1.6
12.305	1.0849	16.4	2.4
12.3125	1.51783	16.41	2.5
12.32	1.48788	16.42	3.1
12.3275	1.75263	16.43	3.6
12.335	1.36379	16.44	2.3
12.3425	1.29325	16.45	2.3
12.35	1.4303	16.46	1.8
12.3575	1.31531	16.47	1.3
12.365	1.37482	16.48	2.9
12.3725	1.23627	16.49	2.5
12.38	1.22715	16.5	1.5
12.3875	1.14643	16.51	2
12.395	1.38358	16.52	2.2
12.4025	0.853774	16.53	2.7
12.41	0.846624	16.54	3
12.4175	1.24989	16.55	2.6
12.425	1.35303	16.56	1.8
12.4325	1.63529	16.57	2
12.44	1.20301	16.58	3.6
12.4475	1.58252	16.59	2
12.455	1.38973	16.6	2.4
12.4625	1.40927	16.61	2.6
12.47	1.32195	16.62	3.6
12.4775	1.11551	16.63	2
12.485	1.69657	16.64	2.1
12.4925	1.21765	16.65	2.6
12.5	1.09975	16.66	1.9
12.5075	1.44911	16.67	2.8
12.515	1.58082	16.68	2.8
12.5225	1.27232	16.69	2.5
12.53	1.50087	16.7	2.9
12.5375	1.59274	16.71	2.3
12.545	1.16005	16.72	2
12.5525	1.21778	16.73	2.9
12.56	1.26695	16.74	2.3
12.5675	1.55013	16.75	2.4
12.575	0.999507	16.76	3
12.5825	0.531268	16.77	2.6
12.59	1.38107	16.78	2.5
12.5975	1.29187	16.79	2.3
12.605	1.45071	16.8	2.6
12.6125	1.19244	16.81	2.9
12.62	1.04637	16.82	3.8
12.6275	1.30833	16.83	2.8
12.635	1.55647	16.84	2.4
12.6425	1.60612	16.85	1.8
12.65	0.872554	16.86	2.1
12.6575	1.85135	16.87	3.4
12.665	1.44352	16.88	2.2
12.6725	1.28548	16.89	2.4
12.68	1.42274	16.9	2.6
12.6875	1.34146	16.91	2.3
12.695	1.33476	16.92	2.9
12.7025	1.25729	16.93	2.8
12.71	1.72382	16.94	2.8
12.7175	1.16555	16.95	2
12.725	0.935363	16.96	2.7
12.7325	1.00415	16.97	2.8
12.74	1.445	16.98	3.3
12.7475	1.06089	16.99	3.4
12.755	1.53326	17	2.2
12.7625	1.96477	17.01	1.1
12.77	1.43003	17.02	2.1
12.7775	1.23913	17.03	2.6
12.785	1.36084	17.04	1.9
12.7925	1.29727	17.05	2.6
12.8	1.65068	17.06	1.9
12.8075	1.16861	17.07	1.6
12.815	1.68944	17.08	1.3
12.8225	1.42072	17.09	2
12.83	1.51106	17.1	2.5
12.8375	0.900435	17.11	2.2
12.845	1.12593	17.12	2.1
12.8525	0.885238	17.13	1.3
12.86	1.47911	17.14	3.4
12.8675	1.11458	17.15	2.6
12.875	1.03934	17.16	3
12.8825	1.07402	17.17	2.7
12.89	0.943233	17.18	1.5
12.8975	1.20913	17.19	2.4
12.905	0.647877	17.2	2.4
12.9125	1.06031	17.21	2.3
12.92	1.25353	17.22	1.7
12.9275	1.15799	17.23	1.2
12.935	1.07722	17.24	2.4
12.9425	1.55171	17.25	1.7
12.95	1.12635	17.26	2.3
12.9575	1.13584	17.27	2.5
12.965	1.01346	17.28	2.8
12.9725	0.990727	17.29	2
12.98	1.13002	17.3	1.6
12.9875	1.30004	17.31	2.9
12.995	2.11798	17.32	3
13.0025	1.22307	17.33	2.6
13.01	0.919741	17.34	2.3
13.0175	1.66559	17.35	2.7
13.025	1.19143	17.36	2.9
13.0325	1.03483	17.37	2.4
13.04	0.885382	17.38	3.2
13.0475	1.4127	17.39	2.5
13.055	1.45561	17.4	2.7
13.0625	1.19229	17.41	2.2
13.07	0.927199	17.42	3.1
13.0775	1.58592	17.43	1.5
13.085	1.05311	17.44	2.4
13.0925	0.788673	17.45	1.8
13.1	1.18753	17.46	2.8
13.1075	1.10601	17.47	1.5
13.115	1.28593	17.48	3
13.1225	1.07761	17.49	2.9
13.13	1.51693	17.5	2
13.1375	1.34443	17.51	1.3
13.145	1.29347	17.52	1.3
13.1525	1.54724	17.53	2.6
13.16	1.2527	17.54	2.5
13.1675	0.705416	17.55	2.3
13.175	0.711921	17.56	2.2
13.1825	1.1503	17.57	2.8
13.19	1.30515	17.58	4.2
13.1975	1.41801	17.59	2.6
13.205	1.52838	17.6	1.6
13.2125	1.08188	17.61	2.4
13.22	1.62281	17.62	1.9
13.2275	0.841726	17.63	2.1
13.235	1.6798	17.64	1.6
13.2425	1.32368	17.65	3
13.25	1.25239	17.66	2.6
13.2575	0.945296	17.67	3.8
13.265	1.31089	17.68	1.4
13.2725	1.12208	17.69	3
13.28	1.05944	17.7	2.5
13.2875	0.895742	17.71	2.2
13.295	1.11921	17.72	2.1
13.3025	1.17111	17.73	2.7
13.31	1.04032	17.74	2.6
13.3175	1.23116	17.75	2.7
13.325	1.01226	17.76	3.1
13.3325	1.3722	17.77	2.6
13.34	1.43518	17.78	2.9
13.3475	1.76351	17.79	2.7
13.355	1.36017	17.8	1.7
13.3625	1.16005	17.81	2.4
13.37	1.16766	17.82	1.6
13.3775	1.33567	17.83	2.7
13.385	1.60407	17.84	2.9
13.3925	1.43651	17.85	1.7
13.4	0.855131	17.86	2.8
13.4075	1.5082	17.87	2.2
13.415	1.30258	17.88	2.4
13.4225	1.67783	17.89	3
13.43	0.830182	17.9	1.9
13.4375	0.764192	17.91	1.8
13.445	1.29006	17.92	2.5
13.4525	1.04809	17.93	2
13.46	1.58316	17.94	3.3
13.4675	1.27645	17.95	3.9
13.475	1.44325	17.96	2.3
13.4825	1.45078	17.97	2.3
13.49	1.07907	17.98	1.5
13.4975	1.10833	17.99	3.1
13.505	1.62728	18	3.3
13.5125	1.14629	18.01	2.1
13.52	1.67571	18.02	2.8
13.5275	1.41731	18.03	1.9
13.535	0.811419	18.04	2.7
13.5425	1.71078	18.05	2.4
13.55	1.45967	18.06	2.8
13.5575	1.69771	18.07	2.3
13.565	1.06744	18.08	2.4
13.5725	1.85541	18.09	1.5
13.58	1.29681	18.1	3.6
13.5875	1.55685	18.11	4.3
13.595	1.22152	18.12	2.3
13.6025	1.30183	18.13	2.2
13.61	1.39862	18.14	2.7
13.6175	1.04055	18.15	2.1
13.625	1.08024	18.16	1.4
13.6325	1.2568	18.17	1.7
13.64	1.3382	18.18	3
13.6475	1.36466	18.19	2.2
13.655	1.74432	18.2	3.4
13.6625	1.34195	18.21	1.5
13.67	1.11986	18.22	2.5
13.6775	1.49396	18.23	2.4
13.685	1.13416	18.24	1.8
13.6925	1.60444	18.25	2.6
13.7	1.24152	18.26	1.9
13.7075	0.869784	18.27	2.3
13.715	0.744139	18.28	2.3
13.7225	1.26125	18.29	2.4
13.73	1.18197	18.3	2.8
13.7375	1.72502	18.31	2.5
13.745	1.14599	18.32	2.1
13.7525	1.43273	18.33	2.3
13.76	1.15269	18.34	1.6
13.7675	1.1695	18.35	1.6
13.775	1.36544	18.36	2.3
13.7825	1.46272	18.37	4.3
13.79	1.31065	18.38	2.6
13.7975	1.53494	18.39	2.8
13.805	1.07257	18.4	1.8
13.8125	1.12685	18.41	2.9
13.82	1.30656	18.42	2.8
13.8275	1.01961	18.43	1.4
13.835	1.28919	18.44	1.8
13.8425	1.20784	18.45	1.9
13.85	1.41201	18.46	3
13.8575	1.06519	18.47	1.9
13.865	1.48877	18.48	2.6
13.8725	0.900567	18.49	1.7
13.88	1.0779	18.5	2
13.8875	1.00405	18.51	2
13.895	1.47665	18.52	3.2
13.9025	1.4864	18.53	3.6
13.91	0.971132	18.54	2.8
13.9175	1.37011	18.55	3.1
13.925	1.15269	18.56	2.6
13.9325	1.0387	18.57	2.1
13.94	1.44444	18.58	3.2
13.9475	1.28407	18.59	1.9
13.955	1.08778	18.6	3.6
13.9625	1.44266	18.61	2.9
13.97	1.65412	18.62	1.8
13.9775	1.75145	18.63	2.1
13.985	1.14655	18.64	2.9
13.9925	1.00269	18.65	2.1
14	0.539009	18.66	2.9
14.0075	0.870661	18.67	1.8
14.015	1.1557	18.68	3
14.0225	1.23187	18.69	2.4
14.03	1.26331	18.7	2.3
14.0375	1.34136	18.71	2.3
14.045	0.738965	18.72	2.3
14.0525	1.51473	18.73	2
14.06	1.23101	18.74	2.8
14.0675	1.28946	18.75	2.5
14.075	1.21178	18.76	2.8
14.0825	1.10124	18.77	1.3
14.09	1.45071	18.78	3.1
14.0975	1.70527	18.79	2.1
14.105	1.40242	18.8	2.7
14.1125	1.48556	18.81	2.5
14.12	1.54289	18.82	1.5
14.1275	1.45268	18.83	1.8
14.135	1.35001	18.84	2.4
14.1425	1.18076	18.85	2
14.15	1.17322	18.86	2.1
14.1575	1.42853	18.87	2.5
14.165	1.05551	18.88	1.3
14.1725	1.06449	18.89	2.7
14.18	0.911389	18.9	1.8
14.1875	1.11227	18.91	1.6
14.195	0.896189	18.92	2
14.2025	1.42881	18.93	2.4
14.21	1.18126	18.94	3.7
14.2175	1.60603	18.95	2.9
14.225	1.46644	18.96	3
14.2325	1.41085	18.97	2.3
14.24	1.48443	18.98	3.3
14.2475	1.31598	18.99	1.9
14.255	1.20462	19	1.5
14.2625	1.34841	19.01	2.4
14.27	1.33906	19.02	1.9
14.2775	0.871627	19.03	3.4
14.285	1.30497	19.04	2.1
14.2925	1.77619	19.05	2.5
14.3	1.34744	19.06	2.3
14.3075	1.04563	19.07	4.1
14.315	1.17583	19.08	2.7
14.3225	1.57595	19.09	2.3
14.33	1.36323	19.1	2.2
14.3375	1.80826	19.11	2
14.345	1.74027	19.12	2.1
14.3525	1.03408	19.13	2.1
14.36	1.1402	19.14	2
14.3675	1.29058	19.15	2.9
14.375	1.15977	19.16	3.4
14.3825	1.8577	19.17	2.8
14.39	1.28538	19.18	1.8
14.3975	1.35489	19.19	2.1
14.405	1.59762	19.2	3.2
14.4125	1.4397	19.21	2.5
14.42	1.2671	19.22	3.8
14.4275	1.14552	19.23	2.8
14.435	1.5179	19.24	1.1
14.4425	1.55	19.25	1.7
14.45	1.17441	19.26	2.6
14.4575	1.00599	19.27	2
14.465	1.34136	19.28	2.9
14.4725	1.08347	19.29	3.1
14.48	0.942065	19.3	2.3
14.4875	1.19308	19.31	2
14.495	1.56459	19.32	2.5
14.5025	1.33118	19.33	2.7
14.51	1.37717	19.34	2.9
14.5175	1.16397	19.35	3.1
14.525	1.47305	19.36	3.5
14.5325	1.04863	19.37	1.7
14.54	1.18885	19.38	1.1
14.5475	1.51845	19.39	1.8
14.555	1.38119	19.4	1.9
14.5625	1.37936	19.41	1.7
14.57	1.11294	19.42	1.9
14.5775	1.43533	19.43	3.2
14.585	1.15894	19.44	2.2
14.5925	1.57631	19.45	2
14.6	1.89575	19.46	2.6
14.6075	1.48228	19.47	3.5
14.615	1.15036	19.48	3.1
14.6225	1.39162	19.49	2.3
14.63	0.935682	19.5	1.3
14.6375	1.47665	19.51	2.9
14.645	0.886484	19.52	1.8
14.6525	1.328	19.53	2.3
14.66	1.44752	19.54	2.3
14.6675	1.23045	19.55	3.3
14.675	1.48352	19.56	3.2
14.6825	1.48246	19.57	2.4
14.69	1.28143	19.58	3.2
14.6975	0.810237	19.59	3.7
14.705	0.959195	19.6	2.3
14.7125	1.17897	19.61	3.1
14.72	1.29449	19.62	2.1
14.7275	1.27581	19.63	2.7
14.735	1.23065	19.64	2.1
14.7425	1.68665	19.65	3.9
14.75	1.27322	19.66	2.3
14.7575	1.13469	19.67	2.1
14.765	1.36521	19.68	2.5
14.7725	1.36944	19.69	3.1
14.78	1.17964	19.7	3.4
14.7875	1.09081	19.71	2.8
14.795	1.1425	19.72	2.3
14.8025	1.36509	19.73	2.3
14.81	1.05234	19.74	2.5
14.8175	1.47309	19.75	3.2
14.825	1.07814	19.76	2.8
14.8325	1.62412	19.77	2.4
14.84	1.25895	19.78	2
14.8475	1.26329	19.79	2.8
14.855	1.38004	19.8	2.8
14.8625	0.955726	19.81	1.5
14.87	1.30627	19.82	3.2
14.8775	1.28514	19.83	2.8
14.885	1.35524	19.84	3.1
14.8925	1.3463	19.85	3.5
14.9	1.27115	19.86	1.7
14.9075	1.60958	19.87	1.9
14.915	1.18333	19.88	2.5
14.9225	1.50895	19.89	2.1
14.93	1.44266	19.9	2.6
14.9375	1.1748	19.91	2.8
14.945	1.05741	19.92	2.6
14.9525	0.869003	19.93	3.1
14.96	1.14738	19.94	2.6
14.9675	1.07397	19.95	2.5
14.975	1.15784	19.96	1.9
14.9825	1.58564	19.97	2.5
[truncated: 6,003 more rows]

## Sheet: Fig 2
Panel b							Panel d
Time (s)	Codon steps	Time (s)	Photon rate (kHz) green	Photon rate (kHz) red	FRET		Time (s)	Codon step	FRET
98.0002	10.8473	98.0005	0.249664	0.0765923	0.5		-0.3495	-0.0796648	0.493415
98.001	10.7467	98.0015	0.251814	0.0763236	0.5		-0.34875	-0.141901	0.493631
98.0018	10.6958	98.0025	0.253964	0.0760548	0.5		-0.348	-0.091898	0.49385
98.0025	10.6152	98.0035	0.255845	0.0757861	0.5		-0.34725	-0.108662	0.494072
98.0032	10.5179	98.0045	0.257726	0.0755173	0.483871		-0.3465	-0.0919919	0.494293
98.004	10.5389	98.0055	0.259608	0.0752486	0.46875		-0.34575	-0.106627	0.494513
98.0048	10.6097	98.0065	0.261489	0.0749798	0.46875		-0.345	-0.190893	0.494727
98.0055	10.688	98.0075	0.26337	0.0747111	0.46875		-0.34425	-0.160533	0.494936
98.0062	10.7504	98.0085	0.265251	0.0744424	0.454545		-0.3435	-0.0354983	0.495136
98.007	10.8538	98.0095	0.267132	0.0741736	0.454545		-0.34275	-0.111282	0.495326
98.0078	10.9479	98.0105	0.269014	0.0739049	0.441176		-0.342	-0.0655091	0.495503
98.0085	11.0031	98.0115	0.270895	0.0736361	0.387097		-0.34125	-0.0872715	0.495666
98.0092	11.086	98.0125	0.272776	0.0733674	0.387097		-0.3405	-0.185695	0.495814
98.01	11.1452	98.0135	0.274657	0.0730986	0.375		-0.33975	-0.125546	0.495944
98.0108	11.205	98.0145	0.27627	0.0728299	0.375		-0.339	-0.0769248	0.496057
98.0115	11.2015	98.0155	0.277614	0.0725611	0.375		-0.33825	-0.0053732	0.496151
98.0122	11.157	98.0165	0.278957	0.0722924	0.375		-0.3375	-0.0648574	0.496227
98.013	11.0792	98.0175	0.280301	0.0720236	0.375		-0.33675	-0.052618	0.496285
98.0138	11.012	98.0185	0.281645	0.0717549	0.375		-0.336	-0.0682816	0.496324
98.0145	11.0034	98.0195	0.28272	0.0714862	0.375		-0.33525	-0.0195924	0.496344
98.0152	10.9384	98.0205	0.283795	0.0712174	0.375		-0.3345	-0.124455	0.496349
98.016	10.8946	98.0215	0.28487	0.0709487	0.375		-0.33375	-0.157698	0.496338
98.0168	10.9754	98.0225	0.285945	0.0706799	0.375		-0.333	-0.157836	0.496315
98.0175	11.0321	98.0235	0.28702	0.0704112	0.375		-0.33225	-0.0635819	0.496282
98.0182	11.015	98.0245	0.288095	0.0701424	0.387097		-0.3315	-0.144706	0.49624
98.019	11.0272	98.0255	0.28917	0.0698737	0.4		-0.33075	-0.0374686	0.496192
98.0198	11.0529	98.0265	0.290245	0.0696049	0.4		-0.33	-0.0870328	0.496141
98.0205	11.0453	98.0275	0.291051	0.0693362	0.4		-0.32925	-0.066491	0.49609
98.0212	11.0748	98.0285	0.291857	0.0690675	0.4		-0.3285	-0.0338456	0.496039
98.022	11.2146	98.0295	0.292395	0.0687987	0.4		-0.32775	-0.158484	0.495994
98.0228	11.3209	98.0305	0.292932	0.06853	0.4		-0.327	-0.0141187	0.495954
98.0235	11.3713	98.0315	0.292932	0.0682612	0.4		-0.32625	-0.1571	0.495924
98.0242	11.4595	98.0325	0.292932	0.0679925	0.4		-0.3255	-0.0860934	0.495903
98.025	11.5367	98.0335	0.292932	0.0677237	0.4		-0.32475	-0.0525692	0.495894
98.0258	11.53	98.0345	0.292932	0.067455	0.4		-0.324	-0.0691655	0.495895
98.0265	11.3956	98.0355	0.292932	0.067455	0.4		-0.32325	-0.118329	0.495908
98.0272	11.2346	98.0365	0.292932	0.067455	0.4		-0.3225	-0.121984	0.495933
98.028	11.1488	98.0375	0.292932	0.067455	0.4		-0.32175	-0.0746061	0.495969
98.0288	11.0376	98.0385	0.292932	0.067455	0.4		-0.321	-0.0630731	0.496015
98.0295	10.9428	98.0395	0.292932	0.067455	0.4		-0.32025	-0.0957024	0.496071
98.0302	10.8823	98.0405	0.292932	0.067455	0.4		-0.3195	-0.243697	0.496136
98.031	10.8973	98.0415	0.292395	0.067455	0.4		-0.31875	0.00304254	0.496207
98.0318	10.9959	98.0425	0.29132	0.067455	0.4		-0.318	-0.00873637	0.496284
98.0325	11.034	98.0435	0.289976	0.067455	0.4		-0.31725	-0.102156	0.496364
98.0332	11.0779	98.0445	0.288363	0.067455	0.413793		-0.3165	-0.127937	0.496446
98.034	11.107	98.0455	0.286751	0.067455	0.413793		-0.31575	-0.17269	0.496527
98.0348	11.0385	98.0465	0.28487	0.0677237	0.413793		-0.315	0.0854772	0.496606
98.0355	10.9133	98.0475	0.28272	0.0679925	0.413793		-0.31425	-0.0947735	0.496679
98.0362	10.827	98.0485	0.28057	0.0682612	0.413793		-0.3135	-0.166397	0.496747
98.037	10.7909	98.0495	0.27842	0.06853	0.413793		-0.31275	-0.179028	0.496807
98.0378	10.774	98.0505	0.27627	0.0687987	0.413793		-0.312	-0.159416	0.496858
98.0385	10.7931	98.0515	0.27412	0.0690675	0.413793		-0.31125	-0.106583	0.4969
98.0392	10.8152	98.0525	0.27197	0.0693362	0.413793		-0.3105	-0.0970139	0.496932
98.04	10.8838	98.0535	0.26982	0.0696049	0.413793		-0.30975	-0.0786896	0.496953
98.0408	10.9549	98.0545	0.26767	0.0698737	0.413793		-0.309	-0.0114867	0.496963
98.0415	10.9144	98.0555	0.265789	0.0701424	0.413793		-0.30825	-0.00304212	0.496963
98.0422	10.8435	98.0565	0.264176	0.0704112	0.413793		-0.3075	-0.0845485	0.496953
98.043	10.8245	98.0575	0.262564	0.0706799	0.413793		-0.30675	-0.0509778	0.496932
98.0438	10.8435	98.0585	0.260683	0.0709487	0.413793		-0.306	-0.0239606	0.496901
98.0445	10.8945	98.0595	0.258801	0.0712174	0.413793		-0.30525	-0.0251737	0.496862
98.0452	10.9456	98.0605	0.25692	0.0714862	0.413793		-0.3045	-0.0772421	0.496816
98.046	10.9833	98.0615	0.255039	0.0717549	0.413793		-0.30375	-0.0976332	0.496762
98.0468	11.0306	98.0625	0.253158	0.0720236	0.413793		-0.303	0.030343	0.496702
98.0475	11.0497	98.0635	0.251277	0.0722924	0.413793		-0.30225	-0.113785	0.496636
98.0482	11.0521	98.0645	0.249395	0.0725611	0.413793		-0.3015	-0.0107252	0.496564
98.049	11.0192	98.0655	0.247783	0.0728299	0.413793		-0.30075	-0.0821661	0.496487
98.0498	11.0252	98.0665	0.24617	0.0730986	0.46875		-0.3	0.0192269	0.496405
98.0505	11.0222	98.0675	0.244558	0.0736361	0.483871		-0.29925	0.0151165	0.496319
98.0512	10.9429	98.0685	0.242945	0.0741736	0.483871		-0.2985	-0.0965449	0.496229
98.052	10.9738	98.0695	0.241333	0.0747111	0.428571		-0.29775	-0.0785313	0.496134
98.0528	11.1362	98.0705	0.239721	0.0752486	0.444444		-0.297	-0.0659047	0.496034
98.0535	11.2115	98.0715	0.238108	0.0757861	0.444444		-0.29625	-0.106204	0.495927
98.0542	11.1324	98.0725	0.236496	0.0763236	0.5		-0.2955	-0.0772396	0.495813
98.055	11.1473	98.0735	0.234883	0.0768611	0.517241		-0.29475	0.0103129	0.495691
98.0558	11.2796	98.0745	0.233271	0.0773985	0.517241		-0.294	-0.162083	0.495558
98.0565	11.2909	98.0755	0.231927	0.077936	0.517241		-0.29325	-0.108104	0.495414
98.0572	11.1683	98.0765	0.230583	0.0784735	0.535714		-0.2925	0.0270232	0.495257
98.058	11.1046	98.0775	0.228971	0.079011	0.555556		-0.29175	-0.0792429	0.495087
98.0588	11.1443	98.0785	0.227358	0.0795485	0.555556		-0.291	-0.0186079	0.494902
98.0595	11.1532	98.0795	0.225746	0.080086	0.555556		-0.29025	-0.0967656	0.4947
98.0602	11.0765	98.0805	0.224133	0.0806235	0.555556		-0.2895	-0.081055	0.49448
98.061	11.0456	98.0815	0.222521	0.081161	0.555556		-0.28875	-0.0934755	0.49424
98.0618	11.0902	98.0825	0.220908	0.0816985	0.555556		-0.288	-0.0591804	0.493981
98.0625	11.1197	98.0835	0.219296	0.082236	0.555556		-0.28725	0.00037024	0.493703
98.0632	11.1153	98.0845	0.217683	0.0827734	0.555556		-0.2865	-0.0716169	0.493404
98.064	11.1274	98.0855	0.215802	0.0833109	0.555556		-0.28575	-0.194172	0.493085
98.0648	11.2098	98.0865	0.213921	0.0838484	0.555556		-0.285	-0.0543123	0.492745
98.0655	11.2664	98.0875	0.21204	0.0843859	0.555556		-0.28425	-0.0811462	0.492387
98.0662	11.2181	98.0885	0.210159	0.0849234	0.576923		-0.2835	-0.0142129	0.492011
98.067	11.1862	98.0895	0.208277	0.0854609	0.576923		-0.28275	-0.0696632	0.491618
98.0678	11.2155	98.0905	0.206396	0.0859984	0.576923		-0.282	-0.0788015	0.49121
98.0685	11.2034	98.0915	0.204515	0.0865359	0.576923		-0.28125	-0.00953566	0.490789
98.0692	11.1215	98.0925	0.202634	0.0870734	0.576923		-0.2805	-0.0741762	0.490355
98.07	11.0378	98.0935	0.200752	0.0876109	0.576923		-0.27975	-0.0335775	0.489911
98.0708	11.0033	98.0945	0.198871	0.0881483	0.576923		-0.279	-0.131925	0.48946
98.0715	11.0118	98.0955	0.19699	0.0886858	0.555556		-0.27825	-0.0764184	0.489004
98.0722	10.9618	98.0965	0.195109	0.0892233	0.555556		-0.2775	-0.112071	0.488545
98.073	10.9496	98.0975	0.192959	0.0892233	0.6		-0.27675	0.00273848	0.488084
98.0738	11.0053	98.0985	0.191078	0.0892233	0.6		-0.276	-0.106985	0.487623
98.0745	10.9983	98.0995	0.189196	0.0892233	0.6		-0.27525	0.00430562	0.487164
98.0752	10.9937	98.1005	0.187315	0.0892233	0.6		-0.2745	-0.0717118	0.486707
98.076	10.9576	98.1015	0.185703	0.0892233	0.6		-0.27375	-0.0745351	0.486254
98.0768	10.9318	98.1025	0.18409	0.0892233	0.6		-0.273	0.0268775	0.485806
98.0775	10.9086	98.1035	0.182478	0.0892233	0.6		-0.27225	-0.0127855	0.485363
98.0782	10.8033	98.1045	0.181134	0.0892233	0.6		-0.2715	-0.0382789	0.484924
98.079	10.7711	98.1055	0.17979	0.0892233	0.6		-0.27075	-0.0331513	0.484491
98.0798	10.8255	98.1065	0.178447	0.0892233	0.6		-0.27	-0.0184607	0.484063
98.0805	10.7859	98.1075	0.177372	0.0889546	0.62069		-0.26925	-0.0256092	0.48364
98.0812	10.7528	98.1085	0.176834	0.0886858	0.62069		-0.2685	-0.0313163	0.48322
98.082	10.7905	98.1095	0.176297	0.0884171	0.62069		-0.26775	-0.00196406	0.482804
98.0828	10.8651	98.1105	0.175759	0.0881483	0.62069		-0.267	-0.0455802	0.48239
98.0835	10.8663	98.1115	0.175222	0.0878796	0.62069		-0.26625	0.0073214	0.481978
98.0842	10.8118	98.1125	0.174684	0.0876109	0.62069		-0.2655	-0.0931643	0.481567
98.085	10.8948	98.1135	0.174147	0.0873421	0.62069		-0.26475	-0.123887	0.481157
98.0858	10.8976	98.1145	0.173609	0.0870734	0.62069		-0.264	-0.0954057	0.480748
98.0865	10.7996	98.1155	0.173072	0.0868046	0.642857		-0.26325	0.014799	0.48034
98.0872	10.7416	98.1165	0.172534	0.0868046	0.642857		-0.2625	-0.0206131	0.479933
98.088	10.708	98.1175	0.171997	0.0868046	0.642857		-0.26175	-0.113771	0.479526
98.0888	10.6157	98.1185	0.171459	0.0868046	0.642857		-0.261	-0.075824	0.479119
98.0895	10.484	98.1195	0.171191	0.0868046	0.642857		-0.26025	0.0211389	0.478713
98.0902	10.4337	98.1205	0.170922	0.0865359	0.642857		-0.2595	-0.0785942	0.47831
98.091	10.4547	98.1215	0.170653	0.0862671	0.642857		-0.25875	-0.0958637	0.47791
98.0918	10.4413	98.1225	0.170384	0.0859984	0.642857		-0.258	-0.0193381	0.477515
98.0925	10.425	98.1235	0.170116	0.0857296	0.642857		-0.25725	-0.0315572	0.477126
98.0932	10.5278	98.1245	0.169847	0.0857296	0.642857		-0.2565	-0.0466523	0.476745
98.094	10.6714	98.1255	0.169578	0.0857296	0.642857		-0.25575	-0.141038	0.476371
98.0948	10.7883	98.1265	0.169041	0.0857296	0.642857		-0.255	-0.0284118	0.476007
98.0955	10.8246	98.1275	0.168503	0.0857296	0.625		-0.25425	0.0188199	0.475653
98.0962	10.8614	98.1285	0.167966	0.0854609	0.625		-0.2535	-0.0296712	0.475311
98.097	10.9506	98.1295	0.167159	0.0851922	0.625		-0.25275	-0.0390775	0.474982
98.0978	10.8857	98.1305	0.166353	0.0849234	0.625		-0.252	-0.0370059	0.474668
98.0985	10.7717	98.1315	0.165547	0.0846547	0.625		-0.25125	-0.0317666	0.474369
98.0992	10.7841	98.1325	0.164741	0.0843859	0.625		-0.2505	-0.00159291	0.474087
98.1	10.8126	98.1335	0.163934	0.0841172	0.625		-0.24975	-0.0132528	0.473821
98.1008	10.8721	98.1345	0.163128	0.0838484	0.571429		-0.249	-0.0217458	0.473574
98.1015	10.9814	98.1355	0.162322	0.0835797	0.571429		-0.24825	-0.00749096	0.473345
98.1022	11.1111	98.1365	0.161516	0.0833109	0.571429		-0.2475	-0.0517125	0.473134
98.103	11.2197	98.1375	0.160709	0.0830422	0.571429		-0.24675	-0.0310117	0.472942
98.1038	11.2125	98.1385	0.160172	0.0827734	0.545455		-0.246	-0.0496703	0.472769
98.1045	11.1797	98.1395	0.159635	0.0827734	0.545455		-0.24525	-0.061389	0.472614
98.1052	11.1488	98.1405	0.159097	0.0827734	0.545455		-0.2445	0.0505606	0.472477
98.106	11.0682	98.1415	0.15856	0.0827734	0.545455		-0.24375	-0.0676789	0.472359
98.1068	11.0402	98.1425	0.158022	0.0827734	0.545455		-0.243	-0.0991941	0.472259
98.1075	11.0145	98.1435	0.157485	0.0827734	0.545455		-0.24225	-0.0861623	0.472177
98.1082	11.0308	98.1445	0.156947	0.0827734	0.545455		-0.2415	-0.00724759	0.472114
98.109	11.0692	98.1455	0.15641	0.0827734	0.545455		-0.24075	0.0594733	0.472069
98.1098	11.1234	98.1465	0.156141	0.0827734	0.6		-0.24	-0.074587	0.472042
98.1105	11.1558	98.1475	0.155872	0.0827734	0.6		-0.23925	-0.0351454	0.472033
98.1112	11.093	98.1485	0.155603	0.0827734	0.6		-0.2385	-0.0799907	0.472044
98.112	11.0648	98.1495	0.155603	0.0827734	0.6		-0.23775	-0.028085	0.472075
98.1128	11.0058	98.1505	0.155603	0.0827734	0.545455		-0.237	0.00802755	0.472124
98.1135	10.9892	98.1515	0.155603	0.0827734	0.545455		-0.23625	0.140703	0.472194
98.1142	10.9506	98.1525	0.155603	0.0827734	0.545455		-0.2355	0.06348	0.472284
98.115	10.9195	98.1535	0.155603	0.0827734	0.545455		-0.23475	0.0890359	0.472396
98.1158	10.9831	98.1545	0.155603	0.0827734	0.6		-0.234	0.0657504	0.472532
98.1165	11.0096	98.1555	0.155603	0.0827734	0.6		-0.23325	0.0988958	0.472692
98.1172	11.0762	98.1565	0.155603	0.0830422	0.6		-0.2325	0.0388393	0.472877
98.118	11.0732	98.1575	0.155603	0.0833109	0.6		-0.23175	0.0515557	0.473089
98.1188	11.0076	98.1585	0.155603	0.0838484	0.6		-0.231	-0.0289515	0.473328
98.1195	10.9871	98.1595	0.155872	0.0843859	0.625		-0.23025	-0.0591363	0.473596
98.1202	10.9551	98.1605	0.156141	0.0849234	0.625		-0.2295	0.149551	0.473896
98.121	10.9784	98.1615	0.15641	0.0854609	0.625		-0.22875	0.145485	0.474227
98.1218	11.0267	98.1625	0.156678	0.0859984	0.625		-0.228	0.116738	0.474591
98.1225	11.0917	98.1635	0.156947	0.0865359	0.625		-0.22725	0.0932604	0.474989
98.1232	11.1834	98.1645	0.157216	0.0870734	0.625		-0.2265	-0.00422571	0.47542
98.124	11.1848	98.1655	0.157485	0.0878796	0.625		-0.22575	0.110188	0.475886
98.1248	11.1358	98.1665	0.158022	0.0886858	0.625		-0.225	0.0547861	0.476386
98.1255	11.0733	98.1675	0.15856	0.0894921	0.625		-0.22425	0.0673029	0.476921
98.1262	10.9394	98.1685	0.159097	0.0902983	0.625		-0.2235	0.000148953	0.477488
98.127	10.7804	98.1695	0.159366	0.0908358	0.666667		-0.22275	0.108023	0.478087
98.1278	10.6506	98.1705	0.159635	0.0913733	0.666667		-0.222	0.10829	0.478715
98.1285	10.6133	98.1715	0.159903	0.0919108	0.666667		-0.22125	0.0707374	0.479371
98.1292	10.6551	98.1725	0.160172	0.0924483	0.666667		-0.2205	0.0312402	0.480053
98.13	10.6781	98.1735	0.160709	0.0929858	0.666667		-0.21975	0.0180569	0.480757
98.1308	10.6849	98.1745	0.161516	0.0935232	0.666667		-0.219	0.075284	0.481483
98.1315	10.8114	98.1755	0.162322	0.0940607	0.666667		-0.21825	0.0356471	0.482226
98.1322	10.9442	98.1765	0.163397	0.0945982	0.666667		-0.2175	0.104493	0.482985
98.133	10.9767	98.1775	0.164472	0.094867	0.666667		-0.21675	-0.0042056	0.483756
98.1338	11.0331	98.1785	0.165547	0.0951357	0.666667		-0.216	0.0577359	0.484536
98.1345	11.1434	98.1795	0.166891	0.0954045	0.666667		-0.21525	-0.0212835	0.48532
98.1352	11.1928	98.1805	0.168234	0.0956732	0.642857		-0.2145	0.0159627	0.486107
98.136	11.1159	98.1815	0.169578	0.0962107	0.642857		-0.21375	-0.0131767	0.486892
98.1368	11.0281	98.1825	0.171191	0.0964794	0.642857		-0.213	0.00915097	0.487674
98.1375	10.9903	98.1835	0.172803	0.0967482	0.642857		-0.21225	0.0336419	0.48845
98.1382	10.9446	98.1845	0.174415	0.0967482	0.642857		-0.2115	0.0895889	0.489218
98.139	10.8987	98.1855	0.176028	0.0967482	0.642857		-0.21075	0.0239042	0.489976
98.1398	10.958	98.1865	0.17764	0.0967482	0.677419		-0.21	0.0846186	0.490722
98.1405	11.0265	98.1875	0.179253	0.0967482	0.677419		-0.20925	0.0876309	0.491455
98.1412	11.058	98.1885	0.180865	0.0967482	0.677419		-0.2085	0.0700993	0.492174
98.142	11.0172	98.1895	0.182478	0.0967482	0.677419		-0.20775	0.0506476	0.492879
98.1428	10.9387	98.1905	0.184359	0.0967482	0.677419		-0.207	0.0172007	0.493568
98.1435	10.8915	98.1915	0.186509	0.0967482	0.677419		-0.20625	-0.058434	0.494242
98.1442	10.8631	98.1925	0.188659	0.0967482	0.677419		-0.2055	0.0573216	0.494899
98.145	10.885	98.1935	0.190809	0.0967482	0.677419		-0.20475	-0.0308542	0.495541
98.1458	10.8955	98.1945	0.192959	0.0964794	0.677419		-0.204	0.0143264	0.496165
98.1465	10.8966	98.1955	0.195109	0.0962107	0.677419		-0.20325	0.0403604	0.496774
98.1472	10.9257	98.1965	0.197259	0.095942	0.65625		-0.2025	0.0405547	0.497365
98.148	10.8944	98.1975	0.199409	0.0956732	0.65625		-0.20175	0.0361852	0.497941
98.1488	10.8032	98.1985	0.201559	0.0954045	0.65625		-0.201	-0.00223985	0.4985
98.1495	10.764	98.1995	0.203709	0.0951357	0.62069		-0.20025	-0.0433183	0.499044
98.1502	10.7847	98.2005	0.205859	0.0943295	0.62069		-0.1995	0.0387835	0.499572
98.151	10.8475	98.2015	0.208009	0.0935232	0.62069		-0.19875	-0.0103558	0.500085
98.1518	10.8991	98.2025	0.210159	0.092717	0.62069		-0.198	0.157443	0.500584
98.1525	10.9617	98.2035	0.212309	0.0919108	0.6		-0.19725	-0.0425185	0.501069
98.1532	10.9775	98.2045	0.214727	0.0911045	0.580645		-0.1965	0.0885253	0.501539
98.154	10.8551	98.2055	0.217146	0.0902983	0.580645		-0.19575	0.00277096	0.501995
98.1548	10.7461	98.2065	0.219565	0.0894921	0.5625		-0.195	0.089274	0.502438
98.1555	10.7579	98.2075	0.221983	0.0886858	0.5625		-0.19425	0.036107	0.502867
98.1562	10.7861	98.2085	0.224402	0.0878796	0.5625		-0.1935	-0.00724907	0.503285
98.157	10.7094	98.2095	0.226821	0.0870734	0.545455		-0.19275	0.0910983	0.50369
98.1577	10.7139	98.2105	0.229508	0.0862671	0.545455		-0.192	0.0187935	0.504084
98.1585	10.9234	98.2115	0.231927	0.0854609	0.545455		-0.19125	0.125166	0.504466
98.1593	11.143	98.2125	0.234346	0.0846547	0.483871		-0.1905	0.0908126	0.504836
98.16	11.2182	98.2135	0.236764	0.0838484	0.483871		-0.18975	-0.0116081	0.505195
98.1607	11.2598	98.2145	0.239183	0.0830422	0.483871		-0.189	0.0281022	0.505544
98.1615	11.3991	98.2155	0.241602	0.082236	0.483871		-0.18825	0.0170415	0.505883
98.1623	11.5032	98.2165	0.24402	0.0814297	0.483871		-0.1875	-0.0323389	0.506213
98.163	11.4486	98.2175	0.246439	0.0803547	0.483871		-0.18675	0.0897148	0.506532
98.1637	11.3086	98.2185	0.248858	0.0792798	0.483871		-0.186	-0.0768812	0.506843
98.1645	11.252	98.2195	0.251277	0.0782048	0.483871		-0.18525	0.0323287	0.507146
98.1653	11.2337	98.2205	0.253695	0.0773985	0.483871		-0.1845	-0.0825774	0.507441
98.166	11.2052	98.2215	0.256114	0.0765923	0.46875		-0.18375	-0.0391069	0.507728
98.1667	11.2173	98.2225	0.258533	0.0757861	0.46875		-0.183	-0.041855	0.508007
98.1675	11.198	98.2235	0.260951	0.0749798	0.413793		-0.18225	0.145197	0.508277
98.1683	11.177	98.2245	0.26337	0.0741736	0.413793		-0.1815	0.11986	0.508538
98.169	11.1671	98.2255	0.265789	0.0733674	0.413793		-0.18075	0.0453029	0.508792
98.1697	11.1231	98.2265	0.268207	0.0725611	0.413793		-0.18	0.0101602	0.509038
98.1705	11.0936	98.2275	0.270089	0.0717549	0.413793		-0.17925	-0.0192273	0.509278
98.1713	10.9849	98.2285	0.27197	0.0709487	0.413793		-0.1785	0.0288051	0.509511
98.172	10.9241	98.2295	0.273851	0.0701424	0.413793		-0.17775	-0.0838397	0.509738
98.1727	10.8637	98.2305	0.275732	0.0696049	0.346154		-0.177	0.0905049	0.509959
98.1735	10.646	98.2315	0.277345	0.0690675	0.346154		-0.17625	0.0647363	0.510175
98.1743	10.4706	98.2325	0.278957	0.06853	0.346154		-0.1755	0.0145954	0.510387
98.175	10.2937	98.2335	0.28057	0.0679925	0.346154		-0.17475	-0.0113196	0.510595
98.1757	10.2685	98.2345	0.281913	0.067455	0.333333		-0.174	0.0880929	0.510799
98.1765	10.3921	98.2355	0.282988	0.0669175	0.333333		-0.17325	0.0521127	0.511
98.1773	10.5835	98.2365	0.283795	0.06638	0.333333		-0.1725	0.0650045	0.511199
98.178	10.8868	98.2375	0.283795	0.0658425	0.333333		-0.17175	-0.0124237	0.511396
98.1787	11.0983	98.2385	0.283795	0.065305	0.333333		-0.171	0.0592613	0.511592
98.1795	11.2473	98.2395	0.283795	0.0650363	0.333333		-0.17025	0.086466	0.511788
98.1803	11.2631	98.2405	0.283795	0.0647675	0.321429		-0.1695	0.0548219	0.511985
98.181	11.1031	98.2415	0.283795	0.0644988	0.321429		-0.16875	-0.064734	0.512182
98.1817	11.0354	98.2425	0.283795	0.06423	0.321429		-0.168	0.00205711	0.512381
98.1825	11.0469	98.2435	0.283795	0.06423	0.321429		-0.16725	0.0228386	0.512582
98.1833	11.0649	98.2445	0.283795	0.06423	0.321429		-0.1665	-0.0582372	0.512786
98.184	11.1063	98.2455	0.283795	0.06423	0.321429		-0.16575	0.164614	0.512993
98.1847	11.1948	98.2465	0.283795	0.06423	0.321429		-0.165	-0.0108258	0.513204
98.1855	11.2498	98.2475	0.283795	0.06423	0.321429		-0.16425	0.0794482	0.513419
98.1863	11.1174	98.2485	0.283526	0.06423	0.321429		-0.1635	0.0200522	0.513639
98.187	10.9815	98.2495	0.283526	0.06423	0.321429		-0.16275	0.0619023	0.513864
98.1877	10.9772	98.2505	0.283526	0.06423	0.387097		-0.162	0.0495214	0.514093
98.1885	10.9916	98.2515	0.283526	0.06423	0.387097		-0.16125	0.0106556	0.514328
98.1893	10.8911	98.2525	0.283257	0.06423	0.387097		-0.1605	0.095565	0.514566
98.19	10.9585	98.2535	0.282988	0.06423	0.387097		-0.15975	0.152753	0.514807
98.1907	11.1777	98.2545	0.28272	0.0644988	0.387097		-0.159	0.123366	0.515051
98.1915	11.1982	98.2555	0.282451	0.0647675	0.387097		-0.15825	0.0865411	0.515298
98.1923	11.0791	98.2565	0.282182	0.0650363	0.387097		-0.1575	0.00542388	0.515546
98.193	11.0061	98.2575	0.281913	0.065305	0.4		-0.15675	0.0266395	0.515793
98.1937	11.0322	98.2585	0.281645	0.0655738	0.4		-0.156	0.0493559	0.516039
98.1945	10.9522	98.2595	0.281376	0.0658425	0.4		-0.15525	0.0371471	0.516282
98.1953	10.8438	98.2605	0.281107	0.0661113	0.4		-0.1545	0.098923	0.51652
98.196	10.8662	98.2615	0.280838	0.0666488	0.413793		-0.15375	0.00894798	0.516752
98.1967	10.9002	98.2625	0.28057	0.0671862	0.413793		-0.153	0.0361274	0.516975
98.1975	10.8884	98.2635	0.280301	0.0677237	0.413793		-0.15225	0.183928	0.517189
98.1983	10.9301	98.2645	0.280032	0.0682612	0.413793		-0.1515	0.0481017	0.517391
98.199	10.9757	98.2655	0.279226	0.0687987	0.413793		-0.15075	0.110538	0.51758
98.1997	10.9482	98.2665	0.278151	0.0693362	0.428571		-0.15	0.110533	0.517754
98.2005	10.929	98.2675	0.277076	0.0698737	0.428571		-0.14925	0.146187	0.517913
98.2013	11.0176	98.2685	0.276001	0.0706799	0.428571		-0.1485	0.040462	0.518055
98.202	11.1555	98.2695	0.274657	0.0714862	0.5		-0.14775	0.123415	0.518179
98.2027	11.1945	98.2705	0.273314	0.0722924	0.5		-0.147	0.133053	0.518286
98.2035	11.1541	98.2715	0.271701	0.0730986	0.5		-0.14625	0.0544985	0.518375
98.2043	11.1451	98.2725	0.270089	0.0739049	0.5		-0.1455	0.13447	0.518445
98.205	11.1722	98.2735	0.268476	0.0747111	0.5		-0.14475	0.0967178	0.518498
98.2057	11.1082	98.2745	0.266864	0.0755173	0.5		-0.144	0.0885296	0.518532
98.2065	10.9772	98.2755	0.265251	0.0763236	0.5		-0.14325	0.0813505	0.518549
98.2073	10.8733	98.2765	0.263639	0.0771298	0.5		-0.1425	0.0574905	0.518548
98.208	10.9015	98.2775	0.262026	0.077936	0.5		-0.14175	0.00553246	0.518531
98.2087	10.8931	98.2785	0.260414	0.0787423	0.5		-0.141	0.0755096	0.518497
98.2095	10.7931	98.2795	0.258801	0.0795485	0.483871		-0.14025	0.0563523	0.518448
98.2103	10.7739	98.2805	0.257189	0.0803547	0.483871		-0.1395	-0.0146715	0.518384
98.211	10.7803	98.2815	0.255576	0.0808922	0.483871		-0.13875	0.0297914	0.518306
98.2117	10.792	98.2825	0.253964	0.0814297	0.483871		-0.138	0.099862	0.518214
98.2125	10.8445	98.2835	0.252352	0.0819672	0.483871		-0.13725	0.0185852	0.518108
98.2133	10.8861	98.2845	0.250739	0.0825047	0.483871		-0.1365	0.039988	0.517988
98.214	10.9704	98.2855	0.249127	0.0830422	0.483871		-0.13575	0.00472539	0.517855
98.2147	11.0792	98.2865	0.247514	0.0835797	0.483871		-0.135	0.0400097	0.517708
98.2155	11.1039	98.2875	0.245902	0.0841172	0.483871		-0.13425	0.0362422	0.517545
98.2163	11.151	98.2885	0.244558	0.0846547	0.483871		-0.1335	0.143943	0.517368
98.217	11.1383	98.2895	0.243214	0.0851922	0.483871		-0.13275	0.0773019	0.517175
98.2177	11.2062	98.2905	0.24187	0.0857296	0.483871		-0.132	-0.00422156	0.516964
98.2185	11.2878	98.2915	0.240527	0.0862671	0.483871		-0.13125	0.0487868	0.516734
98.2193	11.2315	98.2925	0.239721	0.0868046	0.483871		-0.1305	-0.0174331	0.516484
98.22	11.2267	98.2935	0.238914	0.0873421	0.483871		-0.12975	0.0263992	0.516212
98.2207	11.1847	98.2945	0.238377	0.0878796	0.483871		-0.129	0.0761572	0.515918
98.2215	11.1916	98.2955	0.237839	0.0884171	0.5		-0.12825	0.109017	0.515598
98.2223	11.2025	98.2965	0.237302	0.0889546	0.517241		-0.1275	0.0431944	0.515253
98.223	11.1357	98.2975	0.237033	0.0894921	0.517241		-0.12675	-0.104274	0.51488
98.2237	11.1871	98.2985	0.236764	0.0900296	0.5625		-0.126	0.161628	0.514478
98.2245	11.2693	98.2995	0.236496	0.0905671	0.580645		-0.12525	0.112938	0.514045
98.2253	11.2502	98.3005	0.236496	0.0908358	0.580645		-0.1245	0.0542701	0.513581
98.226	11.22	98.3015	0.236496	0.0911045	0.580645		-0.12375	0.0645501	0.513084
98.2267	11.2054	98.3025	0.236496	0.0913733	0.580645		-0.123	0.192221	0.512555
98.2275	11.1881	98.3035	0.236496	0.091642	0.580645		-0.12225	0.029861	0.511993
98.2283	11.0491	98.3045	0.236496	0.0919108	0.580645		-0.1215	0.0718193	0.511398
98.229	10.9057	98.3055	0.236496	0.0921795	0.580645		-0.12075	0.0850649	0.510772
98.2297	10.9763	98.3065	0.236227	0.0924483	0.580645		-0.12	0.110992	0.510113
98.2305	10.9857	98.3075	0.235958	0.092717	0.580645		-0.11925	0.0897471	0.509425
98.2313	10.895	98.3085	0.235689	0.0929858	0.580645		-0.1185	0.107732	0.508707
98.232	10.8473	98.3095	0.235421	0.0932545	0.580645		-0.11775	0.130169	0.507962
98.2327	10.8787	98.3105	0.234883	0.0935232	0.580645		-0.117	0.0415926	0.507192
98.2335	11.0058	98.3115	0.234346	0.093792	0.580645		-0.11625	0.180335	0.506398
98.2343	11.0401	98.3125	0.233808	0.0940607	0.580645		-0.1155	0.0802462	0.505584
98.235	11.0238	98.3135	0.233271	0.0943295	0.580645		-0.11475	0.109769	0.504753
98.2357	11.0971	98.3145	0.232733	0.0945982	0.580645		-0.114	0.0269366	0.503906
98.2365	11.1871	98.3155	0.232196	0.094867	0.580645		-0.11325	0.109908	0.503048
98.2373	11.2203	98.3165	0.231658	0.0951357	0.580645		-0.1125	0.0591514	0.502181
98.238	11.2174	98.3175	0.231121	0.0954045	0.580645		-0.11175	0.151032	0.501307
98.2387	11.185	98.3185	0.230583	0.0956732	0.580645		-0.111	-0.0346938	0.50043
98.2395	11.1754	98.3195	0.230046	0.095942	0.580645		-0.11025	-0.0773859	0.499551
98.2403	11.1672	98.3205	0.230046	0.0962107	0.580645		-0.1095	0.190754	0.498674
98.241	11.1005	98.3215	0.230046	0.0964794	0.580645		-0.10875	0.11096	0.497802
98.2417	11.0108	98.3225	0.230046	0.0967482	0.5625		-0.108	0.0333293	0.496939
98.2425	10.8866	98.3235	0.230046	0.0970169	0.5625		-0.10725	0.109705	0.496087
98.2433	10.8541	98.3245	0.230046	0.0972857	0.545455		-0.1065	0.0761746	0.495249
98.244	10.9076	98.3255	0.230046	0.0975544	0.545455		-0.10575	0.118865	0.494427
98.2447	10.9372	98.3265	0.230046	0.0975544	0.545455		-0.105	0.0816835	0.493624
98.2455	11.0242	98.3275	0.230046	0.0975544	0.545455		-0.10425	-0.0170486	0.492842
98.2463	11.1638	98.3285	0.230046	0.0975544	0.545455		-0.1035	0.0920251	0.492083
98.247	11.2551	98.3295	0.230046	0.0975544	0.545455		-0.10275	0.0618974	0.491349
98.2477	11.2728	98.3305	0.230583	0.0975544	0.545455		-0.102	0.118764	0.490642
98.2485	11.1983	98.3315	0.231389	0.0975544	0.545455		-0.10125	0.0885746	0.489963
98.2493	11.1194	98.3325	0.232464	0.0975544	0.545455		-0.1005	0.0642746	0.489315
98.25	11.0342	98.3335	0.233808	0.0975544	0.545455		-0.09975	0.125724	0.488697
98.2507	10.9312	98.3345	0.235421	0.0975544	0.545455		-0.099	0.119156	0.488112
98.2515	10.8982	98.3355	0.237033	0.0975544	0.545455		-0.09825	0.0451789	0.487561
98.2523	10.9105	98.3365	0.238646	0.0975544	0.5625		-0.0975	0.0549307	0.487044
98.253	10.9486	98.3375	0.240258	0.0970169	0.5625		-0.09675	0.0916582	0.486561
98.2537	10.9561	98.3385	0.24187	0.0964794	0.5625		-0.096	0.122044	0.486114
98.2545	10.9275	98.3395	0.243483	0.095942	0.5625		-0.09525	0.167302	0.485703
98.2553	10.926	98.3405	0.245095	0.0954045	0.5625		-0.0945	0.0884999	0.485327
98.256	10.9034	98.3415	0.246708	0.094867	0.5625		-0.09375	0.0572313	0.484986
98.2567	10.9235	98.3425	0.24832	0.0943295	0.5625		-0.093	0.134512	0.48468
98.2575	11.0235	98.3435	0.249933	0.093792	0.5625		-0.09225	0.128905	0.484409
98.2583	11.0224	98.3445	0.251545	0.0932545	0.5625		-0.0915	0.069107	0.484173
98.259	11.0491	98.3455	0.253158	0.092717	0.5625		-0.09075	0.0911711	0.483969
98.2597	11.1288	98.3465	0.25477	0.0921795	0.5625		-0.09	0.0744743	0.483799
98.2605	11.1828	98.3475	0.256383	0.091642	0.5625		-0.08925	0.074586	0.48366
98.2613	11.1295	98.3485	0.257995	0.0911045	0.5625		-0.0885	0.0167088	0.483554
98.262	11.0063	98.3495	0.259608	0.0905671	0.5625		-0.08775	0.114736	0.483478
98.2627	10.983	98.3505	0.26122	0.0900296	0.5625		-0.087	0.204913	0.483433
98.2635	10.964	98.3515	0.262564	0.0894921	0.545455		-0.08625	0.147927	0.483418
98.2643	10.8571	98.3525	0.263639	0.0889546	0.545455		-0.0855	0.119039	0.483432
98.265	10.7055	98.3535	0.264445	0.0884171	0.545455		-0.08475	0.159485	0.483475
98.2657	10.6457	98.3545	0.265251	0.0878796	0.545455		-0.084	0.0793899	0.483545
98.2665	10.6164	98.3555	0.26552	0.0873421	0.545455		-0.08325	0.161305	0.483643
98.2673	10.6492	98.3565	0.26552	0.0868046	0.545455		-0.0825	0.0797564	0.483767
98.268	10.7295	98.3575	0.26552	0.0862671	0.529412		-0.08175	0.00502319	0.483916
98.2687	10.8148	98.3585	0.26552	0.0857296	0.529412		-0.081	0.182184	0.48409
98.2695	10.9579	98.3595	0.26552	0.0851922	0.529412		-0.08025	0.125092	0.484286
98.2703	11.161	98.3605	0.26552	0.0846547	0.529412		-0.0795	0.0451218	0.484505
98.271	11.3536	98.3615	0.26552	0.0841172	0.529412		-0.07875	0.140963	0.484745
98.2717	11.4545	98.3625	0.26552	0.0835797	0.514286		-0.078	0.22411	0.485004
98.2725	11.4878	98.3635	0.26552	0.0830422	0.5		-0.07725	0.155076	0.485282
98.2733	11.4397	98.3645	0.26552	0.0825047	0.486486		-0.0765	0.133819	0.485577
98.274	11.3981	98.3655	0.26552	0.0819672	0.441176		-0.07575	0.128136	0.485888
98.2747	11.3212	98.3665	0.26552	0.0814297	0.387097		-0.075	-0.0546659	0.486213
98.2755	11.2021	98.3675	0.265789	0.0808922	0.387097		-0.07425	0.148466	0.486552
98.2763	11.0776	98.3685	0.266058	0.080086	0.387097		-0.0735	0.135011	0.486903
98.277	11.0254	98.3695	0.266326	0.0792798	0.387097		-0.07275	0.214982	0.487266
98.2777	11.1397	98.3705	0.266595	0.0784735	0.387097		-0.072	0.00684928	0.487638
98.2785	11.2182	98.3715	0.266864	0.0776673	0.387097		-0.07125	0.16171	0.48802
98.2793	11.1938	98.3725	0.266864	0.0768611	0.387097		-0.0705	0.0265118	0.488409
98.28	11.1498	98.3735	0.266864	0.0760548	0.387097		-0.06975	0.0616321	0.488803
98.2807	11.1205	98.3745	0.266864	0.0752486	0.387097		-0.069	0.0275338	0.489203
98.2815	11.0919	98.3755	0.266864	0.0744424	0.387097		-0.06825	0.146501	0.489606
98.2823	11.0168	98.3765	0.266864	0.0736361	0.387097		-0.0675	0.0235944	0.490011
98.283	10.8944	98.3775	0.266864	0.0728299	0.387097		-0.06675	0.120916	0.49042
98.2837	10.7627	98.3785	0.266864	0.0720236	0.387097		-0.066	0.141906	0.49083
98.2845	10.7501	98.3795	0.266864	0.0712174	0.387097		-0.06525	0.0278584	0.491241
98.2853	10.8258	98.3805	0.266864	0.0704112	0.387097		-0.0645	0.0523958	0.491651
98.286	10.9178	98.3815	0.266864	0.0696049	0.4		-0.06375	-0.00263595	0.492061
98.2867	10.998	98.3825	0.266595	0.0687987	0.413793		-0.063	0.0963613	0.492468
98.2875	11.0558	98.3835	0.266058	0.0679925	0.413793		-0.06225	0.048951	0.492873
98.2883	11.0621	98.3845	0.26552	0.0671862	0.413793		-0.0615	0.111786	0.493273
98.289	11.0182	98.3855	0.264714	0.06638	0.428571		-0.06075	0.061597	0.493669
98.2897	10.9856	98.3865	0.263908	0.0655738	0.444444		-0.06	0.105483	0.494058
98.2905	10.8162	98.3875	0.263101	0.0647675	0.444444		-0.05925	0.150101	0.49444
98.2913	10.6647	98.3885	0.262026	0.0639613	0.444444		-0.0585	0.115355	0.494814
98.292	10.7184	98.3895	0.260951	0.0631551	0.444444		-0.05775	0.104442	0.495179
98.2927	10.8612	98.3905	0.259876	0.0623488	0.444444		-0.057	0.0585556	0.495534
98.2935	10.9553	98.3915	0.258801	0.0615426	0.444444		-0.05625	0.101156	0.495878
98.2943	10.9795	98.3925	0.257726	0.0607364	0.444444		-0.0555	0.146403	0.496211
98.295	11.082	98.3935	0.256114	0.0599301	0.444444		-0.05475	0.121977	0.496531
98.2957	11.1859	98.3945	0.253964	0.0591239	0.444444		-0.054	0.107097	0.496838
98.2965	11.1705	98.3955	0.251277	0.0583177	0.444444		-0.05325	0.107009	0.49713
98.2973	11.0476	98.3965	0.248589	0.0583177	0.444444		-0.0525	0.0973358	0.497408
98.298	10.95	98.3975	0.245902	0.0583177	0.444444		-0.05175	0.15816	0.497669
98.2987	11.0053	98.3985	0.243214	0.0583177	0.375		-0.051	0.201979	0.497912
98.2995	11.0541	98.3995	0.240527	0.0583177	0.375		-0.05025	0.0763638	0.498136
98.3003	11.0015	98.4005	0.237839	0.0583177	0.375		-0.0495	0.241651	0.498339
98.301	10.9522	98.4015	0.235152	0.0583177	0.375		-0.04875	0.164203	0.498521
98.3017	11.0637	98.4025	0.232464	0.0583177	0.375		-0.048	0.170563	0.498678
98.3025	11.1211	98.4035	0.229777	0.0583177	0.375		-0.04725	0.104536	0.498811
98.3033	11.052	98.4045	0.227089	0.0583177	0.375		-0.0465	0.165999	0.498917
98.304	10.9978	98.4055	0.224402	0.0583177	0.375		-0.04575	0.0745026	0.498995
98.3047	10.9432	98.4065	0.221715	0.0585864	0.375		-0.045	0.0383909	0.499044
98.3055	10.872	98.4075	0.219027	0.0591239	0.391304		-0.04425	0.0897734	0.499063
98.3063	10.7417	98.4085	0.216608	0.0596614	0.409091		-0.0435	0.0326376	0.499051
98.307	10.7138	98.4095	0.21419	0.0601989	0.409091		-0.04275	0.0931713	0.499006
98.3077	10.7595	98.4105	0.211771	0.0607364	0.409091		-0.042	0.0485775	0.498929
98.3085	10.8301	98.4115	0.209352	0.0612739	0.409091		-0.04125	0.104876	0.498818
98.3093	10.9541	98.4125	0.207202	0.0618113	0.409091		-0.0405	0.151778	0.498674
98.31	11.1208	98.4135	0.205321	0.0623488	0.409091		-0.03975	0.0988952	0.498496
98.3107	11.2712	98.4145	0.20344	0.0628863	0.409091		-0.039	0.13762	0.498284
98.3115	11.3088	98.4155	0.201559	0.0634238	0.428571		-0.03825	0.18537	0.498039
98.3123	11.2281	98.4165	0.199946	0.0639613	0.428571		-0.0375	-0.00781404	0.497762
98.313	11.1273	98.4175	0.198603	0.0644988	0.428571		-0.03675	0.0595503	0.497452
98.3137	11.0098	98.4185	0.197259	0.0650363	0.428571		-0.036	0.0715234	0.49711
98.3145	10.8081	98.4195	0.195915	0.0655738	0.428571		-0.03525	0.0951124	0.496736
98.3153	10.6658	98.4205	0.194571	0.06638	0.428571		-0.0345	0.173095	0.496332
98.316	10.668	98.4215	0.193228	0.0671862	0.428571		-0.03375	0.0817471	0.495897
98.3167	10.727	98.4225	0.191884	0.0679925	0.428571		-0.033	0.141396	0.495433
98.3175	10.7769	98.4235	0.19054	0.0690675	0.45		-0.03225	0.191826	0.49494
98.3183	10.8252	98.4245	0.189196	0.0701424	0.473684		-0.0315	0.204379	0.494419
98.319	10.9414	98.4255	0.187853	0.0712174	0.5		-0.03075	0.100769	0.49387
98.3197	11.0091	98.4265	0.186509	0.0722924	0.5		-0.03	0.0833927	0.493293
98.3205	10.9256	98.4275	0.185165	0.0733674	0.5		-0.02925	0.117829	0.492689
98.3213	10.807	98.4285	0.18409	0.0744424	0.571429		-0.0285	0.00679542	0.492056
98.322	10.735	98.4295	0.183284	0.0757861	0.571429		-0.02775	0.14368	0.491394
98.3227	10.7401	98.4305	0.182478	0.0771298	0.571429		-0.027	0.0507717	0.490705
98.3235	10.7179	98.4315	0.18194	0.0784735	0.571429		-0.02625	0.117734	0.489988
98.3243	10.7196	98.4325	0.181403	0.0798173	0.571429		-0.0255	0.0596282	0.489242
98.325	10.8123	98.4335	0.181403	0.081161	0.625		-0.02475	0.0393344	0.488469
98.3257	10.9305	98.4345	0.181403	0.0825047	0.625		-0.024	0.0483735	0.487668
98.3265	11.0208	98.4355	0.181403	0.0838484	0.625		-0.02325	0.140548	0.48684
98.3273	11.0292	98.4365	0.181403	0.0851922	0.625		-0.0225	0.0878377	0.485985
98.328	11.0257	98.4375	0.181403	0.0865359	0.666667		-0.02175	-0.0290026	0.485105
98.3287	11.081	98.4385	0.181403	0.0878796	0.642857		-0.021	0.0380904	0.484199
98.3295	11.1206	98.4395	0.181403	0.0892233	0.642857		-0.02025	0.122763	0.48327
98.3303	11.1397	98.4405	0.181403	0.0905671	0.642857		-0.0195	0.192065	0.482317
98.331	11.1535	98.4415	0.181403	0.0919108	0.642857		-0.01875	0.0989959	0.481342
98.3317	11.2461	98.4425	0.181403	0.0932545	0.642857		-0.018	0.100935	0.480346
98.3325	11.3859	98.4435	0.181672	0.0945982	0.642857		-0.01725	0.130206	0.47933
98.3333	11.385	98.4445	0.182209	0.095942	0.642857		-0.0165	0.0573943	0.478296
98.334	11.3409	98.4455	0.182747	0.0972857	0.642857		-0.01575	0.120557	0.477245
98.3347	11.2511	98.4465	0.183553	0.0986294	0.642857		-0.015	0.229854	0.476179
98.3355	11.1101	98.4475	0.184628	0.0999731	0.642857		-0.01425	0.136465	0.475098
98.3363	10.9737	98.4485	0.185703	0.101317	0.642857		-0.0135	0.0746983	0.474006
98.337	10.8862	98.4495	0.186778	0.102661	0.642857		-0.01275	0.00334836	0.472902
98.3377	10.8421	98.4505	0.187853	0.103736	0.677419		-0.012	0.0836001	0.471788
98.3385	10.8238	98.4515	0.189196	0.104811	0.677419		-0.01125	0.122028	0.470664
98.3393	10.8678	98.4525	0.190809	0.105617	0.677419		-0.0105	0.180315	0.46953
98.34	10.897	98.4535	0.192421	0.106423	0.705882		-0.00975	0.103309	0.468388
98.3407	10.8808	98.4545	0.194303	0.107229	0.705882		-0.009	0.0939277	0.467237
98.3415	10.8452	98.4555	0.196453	0.108035	0.705882		-0.00825	0.0954477	0.466078
98.3423	10.8908	98.4565	0.198871	0.108842	0.705882		-0.0075	0.111172	0.464909
98.343	10.9274	98.4575	0.20129	0.109648	0.705882		-0.00675	0.122811	0.463732
98.3438	10.8915	98.4585	0.203709	0.109648	0.685714		-0.006	0.096781	0.462546
98.3445	10.9044	98.4595	0.206396	0.109648	0.666667		-0.00525	0.0917494	0.46135
98.3452	10.9386	98.4605	0.209084	0.109648	0.666667		-0.0045	0.0907896	0.460144
98.346	10.9056	98.4615	0.211771	0.109648	0.648649		-0.00375	0.196774	0.458928
98.3468	10.8789	98.4625	0.214458	0.109648	0.648649		-0.003	0.165358	0.4577
98.3475	10.912	98.4635	0.217146	0.109648	0.648649		-0.00225	0.0651742	0.45646
98.3482	10.9283	98.4645	0.219833	0.109648	0.631579		-0.0015	0.0447046	0.455209
98.349	10.9657	98.4655	0.222521	0.109648	0.631579		-0.00075	0	0.453945
98.3498	10.9715	98.4665	0.225208	0.109648	0.631579		2.60924e-16	1.05664	0.45267
98.3505	10.9586	98.4675	0.227896	0.109648	0.631579		0.00075	1.0302	0.451382
98.3512	10.8885	98.4685	0.230852	0.108842	0.631579		0.0015	0.945639	0.450084
98.352	10.8176	98.4695	0.233539	0.108035	0.631579		0.00225	0.945746	0.448775
98.3528	10.8803	98.4705	0.236227	0.107229	0.631579		0.003	0.935328	0.447457
98.3535	10.9133	98.4715	0.238914	0.106423	0.631579		0.00375	0.980432	0.44613
98.3542	10.9656	98.4725	0.241602	0.105617	0.615385		0.0045	0.893018	0.444794
98.355	11.0448	98.4735	0.244289	0.104811	0.615385		0.00525	0.932717	0.443452
98.3558	11.1053	98.4745	0.246977	0.104004	0.615385		0.006	1.01181	0.442104
98.3565	11.0863	98.4755	0.249664	0.103198	0.615385		0.00675	0.994473	0.440753
98.3572	10.9979	98.4765	0.252352	0.102392	0.615385		0.0075	1.01079	0.439399
98.358	10.9443	98.4775	0.255039	0.101317	0.6		0.00825	0.991305	0.438046
98.3588	10.8895	98.4785	0.257726	0.100242	0.6		0.009	0.9913	0.436696
98.3595	10.8318	98.4795	0.260414	0.0991669	0.6		0.00975	1.0408	0.435352
98.3602	10.7854	98.4805	0.263101	0.0980919	0.567568		0.0105	1.00556	0.434014
98.361	10.7824	98.4815	0.265789	0.0967482	0.552632		0.01125	0.962795	0.432686
98.3618	10.7863	98.4825	0.268476	0.0954045	0.5		0.012	0.894995	0.431369
98.3625	10.8115	98.4835	0.271164	0.0940607	0.5		0.01275	1.00974	0.430066
98.3632	10.8302	98.4845	0.273851	0.0921795	0.5		0.0135	0.954174	0.42878
98.364	10.8522	98.4855	0.276539	0.0902983	0.5		0.01425	1.01285	0.427511
98.3648	10.8834	98.4865	0.278957	0.0884171	0.5		0.015	0.992411	0.426261
98.3655	10.9126	98.4875	0.281376	0.0865359	0.5		0.01575	0.958319	0.425032
98.3662	11.0234	98.4885	0.283795	0.0846547	0.5		0.0165	1.15938	0.423826
98.367	11.1136	98.4895	0.285676	0.0827734	0.441176		0.01725	1.03245	0.422642
98.3678	11.1377	98.4905	0.287288	0.0808922	0.441176		0.018	0.974799	0.421482
98.3685	11.1393	98.4915	0.288901	0.079011	0.441176		0.01875	0.949218	0.420347
98.3692	11.1176	98.4925	0.290245	0.0771298	0.441176		0.0195	0.980651	0.419238
98.37	11.1262	98.4935	0.291588	0.0752486	0.441176		0.02025	1.05255	0.418153
98.3708	11.0107	98.4945	0.292932	0.0733674	0.321429		0.021	1.02473	0.417093
98.3715	10.8468	98.4955	0.294007	0.0714862	0.321429		0.02175	0.99175	0.416059
98.3722	10.8253	98.4965	0.295082	0.0696049	0.321429		0.0225	1.00582	0.41505
98.373	10.827	98.4975	0.296157	0.0677237	0.321429		0.02325	1.07845	0.414066
98.3738	10.8634	98.4985	0.297232	0.0658425	0.310345		0.024	0.992082	0.413105
98.3745	10.9142	98.4995	0.298307	0.0639613	0.310345		0.02475	1.00964	0.412169
98.3752	11.0418	98.5005	0.299651	0.0620801	0.310345		0.0255	0.955974	0.411257
98.376	11.2073	98.5015	0.301263	0.0601989	0.310345		0.02625	1.03169	0.410369
98.3768	11.2809	98.5025	0.302876	0.0583177	0.310345		0.027	1.05439	0.409506
98.3775	11.3932	98.5035	0.304219	0.0564364	0.310345		0.02775	1.06367	0.408668
98.3782	11.514	98.5045	0.305563	0.0545552	0.310345		0.0285	1.09376	0.407854
98.379	11.5963	98.5055	0.306907	0.052674	0.310345		0.02925	1.0417	0.407063
98.3798	11.5919	98.5065	0.30825	0.0507928	0.310345		0.03	0.943328	0.406297
98.3805	11.6093	98.5075	0.309594	0.0489116	0.230769		0.03075	1.0299	0.405555
98.3812	11.6589	98.5085	0.310669	0.0472991	0.230769		0.0315	1.04366	0.404838
98.382	11.5713	98.5095	0.311744	0.0456866	0.230769		0.03225	0.97249	0.404144
98.3828	11.476	98.5105	0.312819	0.0440742	0.230769		0.033	0.970998	0.403475
98.3835	11.393	98.5115	0.313894	0.0427304	0.230769		0.03375	1.04779	0.402829
98.3842	11.3081	98.5125	0.3147	0.0413867	0.230769		0.0345	1.108	0.402206
98.385	11.225	98.5135	0.314969	0.0403117	0.230769		0.03525	1.06138	0.401605
98.3858	11.1733	98.5145	0.315238	0.0392368	0.130435		0.036	1.12432	0.401025
98.3865	11.1592	98.5155	0.315238	0.0384305	0.130435		0.03675	1.21665	0.400465
98.3872	11.1336	98.5165	0.315238	0.0376243	0.136364		0.0375	0.865203	0.399925
98.388	11.1164	98.5175	0.315238	0.0368181	0.136364		0.03825	0.905202	0.399402
98.3888	11.137	98.5185	0.315238	0.0360118	0.136364		0.039	0.948248	0.398897
98.3895	11.0812	98.5195	0.315238	0.0352056	0.142857		0.03975	0.973708	0.398406
98.3902	10.9699	98.5205	0.315238	0.0346681	0.142857		0.0405	0.960687	0.39793
98.391	10.9724	98.5215	0.315238	0.0341306	0.142857		0.04125	0.921212	0.397467
98.3918	10.9331	98.5225	0.315238	0.0335931	0.142857		0.042	0.9566	0.397018
98.3925	10.8079	98.5235	0.315238	0.0330556	0.142857		0.04275	0.97992	0.39658
98.3932	10.7089	98.5245	0.315238	0.0325181	0.142857		0.0435	0.977703	0.396153
98.394	10.7293	98.5255	0.315238	0.0325181	0.142857		0.04425	0.957929	0.395737
98.3948	10.8559	98.5265	0.314969	0.0325181	0.142857		0.045	1.0716	0.39533
98.3955	10.9139	98.5275	0.314432	0.0325181	0.142857		0.04575	0.994884	0.394931
98.3962	11.0024	98.5285	0.313625	0.0325181	0.142857		0.0465	1.04954	0.394539
98.397	11.1488	98.5295	0.31255	0.0325181	0.142857		0.04725	0.94979	0.394155
98.3978	11.3024	98.5305	0.311207	0.0325181	0.136364		0.048	1.01718	0.393779
98.3985	11.401	98.5315	0.309863	0.0325181	0.130435		0.04875	1.00529	0.393411
98.3992	11.326	98.5325	0.308519	0.0325181	0.130435		0.0495	0.991354	0.393053
98.4	11.2671	98.5335	0.307175	0.0325181	0.130435		0.05025	1.02433	0.392704
98.4008	11.2441	98.5345	0.305832	0.0325181	0.130435		0.051	0.946244	0.392367
98.4015	11.1924	98.5355	0.304488	0.0325181	0.130435		0.05175	1.03961	0.392044
98.4022	11.0956	98.5365	0.303144	0.0325181	0.130435		0.0525	1.00818	0.391736
98.403	11.0071	98.5375	0.301801	0.0325181	0.130435		0.05325	1.0454	0.391445
98.4038	11.0189	98.5385	0.300457	0.0327869	0.230769		0.054	1.0339	0.391173
98.4045	11.0227	98.5395	0.299113	0.0330556	0.230769		0.05475	1.0126	0.390922
98.4052	10.9629	98.5405	0.297769	0.0333244	0.230769		0.0555	1.04594	0.390695
98.406	10.9588	98.5415	0.296694	0.0338619	0.230769		0.05625	1.09572	0.390493
98.4068	11.01	98.5425	0.295888	0.0343994	0.230769		0.057	1.05519	0.390318
98.4075	10.9686	98.5435	0.295082	0.0349368	0.24		0.05775	1.05063	0.390175
98.4082	10.9141	98.5445	0.294276	0.0357431	0.24		0.0585	1.10732	0.390063
98.409	10.9474	98.5455	0.293469	0.0368181	0.321429		0.05925	1.00887	0.389986
98.4098	10.982	98.5465	0.292663	0.037893	0.321429		0.06	1.03184	0.389943
98.4105	10.9697	98.5475	0.292126	0.038968	0.321429		0.06075	1.07512	0.389937
98.4112	10.9196	98.5485	0.291588	0.040043	0.321429		0.0615	1.03085	0.389968
98.412	10.9323	98.5495	0.291051	0.0413867	0.321429		0.06225	1.05298	0.390038
98.4128	10.994	98.5505	0.290782	0.0427304	0.321429		0.063	0.992416	0.390145
98.4135	10.9586	98.5515	0.290513	0.0440742	0.333333		0.06375	0.995837	0.39029
98.4142	10.8978	98.5525	0.290245	0.0454179	0.333333		0.0645	1.10531	0.390473
98.415	10.8827	98.5535	0.289976	0.0467616	0.333333		0.06525	1.08398	0.390693
98.4158	10.9585	98.5545	0.289438	0.0481053	0.333333		0.066	1.0373	0.39095
98.4165	11.0337	98.5555	0.288901	0.0494491	0.333333		0.06675	1.07172	0.391244
98.4172	10.9689	98.5565	0.288363	0.0507928	0.333333		0.0675	1.11632	0.391573
98.418	10.9331	98.5575	0.287826	0.0521365	0.346154		0.06825	1.0077	0.391935
98.4188	10.995	98.5585	0.287288	0.0534802	0.36		0.069	1.01291	0.392331
98.4195	11.0468	98.5595	0.286482	0.054824	0.36		0.06975	1.01106	0.392759
98.4202	11.0709	98.5605	0.285676	0.0561677	0.375		0.0705	1.03947	0.39322
98.421	11.0671	98.5615	0.284332	0.0575114	0.375		0.07125	1.01197	0.393711
98.4218	11.1202	98.5625	0.282451	0.0588551	0.375		0.072	1.03009	0.394232
98.4225	11.274	98.5635	0.28057	0.0601989	0.375		0.07275	0.960451	0.394782
98.4232	11.4074	98.5645	0.27842	0.0615426	0.375		0.0735	1.00027	0.395361
98.424	11.4383	98.5655	0.276001	0.0628863	0.375		0.07425	1.05062	0.395968
98.4248	11.4095	98.5665	0.273582	0.06423	0.375		0.075	1.10028	0.396601
98.4255	11.3847	98.5675	0.271164	0.0655738	0.375		0.07575	1.0497	0.397259
98.4262	11.3143	98.5685	0.268745	0.0669175	0.375		0.0765	1.04195	0.397943
98.427	11.1251	98.5695	0.266326	0.0679925	0.375		0.07725	0.991869	0.398651
98.4278	10.9832	98.5705	0.263908	0.0690675	0.375		0.078	1.07835	0.399384
98.4285	10.9246	98.5715	0.261489	0.0701424	0.428571		0.07875	1.06477	0.40014
98.4292	10.792	98.5725	0.25907	0.0712174	0.413793		0.0795	1.04298	0.400918
98.43	10.7091	98.5735	0.256651	0.0722924	0.413793		0.08025	1.03627	0.401718
98.4308	10.7418	98.5745	0.254233	0.0733674	0.46875		0.081	1.05925	0.40254
98.4315	10.7456	98.5755	0.251814	0.0744424	0.46875		0.08175	1.03931	0.403384
98.4322	10.6838	98.5765	0.249395	0.0752486	0.46875		0.0825	1.11152	0.404249
98.433	10.7376	98.5775	0.246977	0.0760548	0.46875		0.08325	0.956146	0.405134
98.4338	10.9541	98.5785	0.244558	0.0768611	0.46875		0.084	0.975461	0.40604
98.4345	11.0795	98.5795	0.242139	0.0776673	0.514286		0.08475	0.997687	0.406966
98.4352	11.1394	98.5805	0.239721	0.0784735	0.514286		0.0855	0.999311	0.407909
98.436	11.1988	98.5815	0.237571	0.0792798	0.514286		0.08625	0.984817	0.408868
98.4368	11.2704	98.5825	0.235689	0.080086	0.514286		0.087	1.0531	0.40984
98.4375	11.286	98.5835	0.233808	0.081161	0.514286		0.08775	1.08782	0.410822
98.4382	11.142	98.5845	0.231927	0.082236	0.529412		0.0885	1.0685	0.41181
98.439	11.0657	98.5855	0.230046	0.0833109	0.529412		0.08925	1.03629	0.412802
98.4398	11.069	98.5865	0.228164	0.0843859	0.529412		0.09	1.11447	0.413794
98.4405	11.0953	98.5875	0.226283	0.0854609	0.529412		0.09075	1.04737	0.414782
98.4412	11.1035	98.5885	0.224671	0.0865359	0.529412		0.0915	0.99837	0.415763
98.442	11.0785	98.5895	0.223327	0.0876109	0.545455		0.09225	1.04213	0.416731
98.4428	11.1221	98.5905	0.221983	0.0886858	0.545455		0.093	1.0732	0.417683
98.4435	11.1272	98.5915	0.220908	0.0897608	0.5625		0.09375	1.03025	0.418614
98.4442	11.149	98.5925	0.219833	0.0908358	0.580645		0.0945	1.08563	0.41952
98.445	11.2307	98.5935	0.218758	0.0919108	0.580645		0.09525	0.989262	0.420396
98.4458	11.2225	98.5945	0.217683	0.0929858	0.6		0.096	0.963618	0.421238
98.4465	11.1264	98.5955	0.216608	0.0940607	0.62069		0.09675	0.975892	0.422043
98.4472	10.9988	98.5965	0.215533	0.0951357	0.62069		0.0975	1.01712	0.422809
98.448	10.9599	98.5975	0.214458	0.0962107	0.62069		0.09825	1.06057	0.423533
98.4488	10.9157	98.5985	0.213383	0.0972857	0.62069		0.099	0.879582	0.424213
98.4495	10.887	98.5995	0.212309	0.0980919	0.62069		0.09975	0.941105	0.424848
98.4502	10.8677	98.6005	0.211234	0.0988981	0.62069		0.1005	1.01501	0.425438
98.451	10.8587	98.6015	0.210159	0.0997044	0.62069		0.10125	1.12584	0.425981
98.4518	10.9473	98.6025	0.208815	0.0997044	0.62069		0.102	1.12839	0.426479
98.4525	10.9894	98.6035	0.207202	0.0997044	0.62069		0.10275	1.03437	0.426932
98.4532	10.9452	98.6045	0.20559	0.0997044	0.642857		0.1035	1.09608	0.427342
98.454	10.803	98.6055	0.203977	0.0997044	0.642857		0.10425	1.0799	0.427709
98.4548	10.8197	98.6065	0.202365	0.0997044	0.642857		0.105	1.05176	0.428035
98.4555	10.9454	98.6075	0.200752	0.0997044	0.642857		0.10575	0.988818	0.428321
98.4562	10.9836	98.6085	0.19914	0.0997044	0.642857		0.1065	1.02119	0.428572
98.457	10.9142	98.6095	0.197528	0.0997044	0.642857		0.10725	0.993897	0.428787
98.4578	10.8334	98.6105	0.195915	0.0997044	0.642857		0.108	1.02968	0.428969
98.4585	10.9084	98.6115	0.194303	0.0997044	0.62069		0.10875	1.00237	0.42912
98.4592	10.9175	98.6125	0.192421	0.0997044	0.62069		0.1095	0.992782	0.429243
98.46	10.8189	98.6135	0.19054	0.0997044	0.65625		0.11025	1.11629	0.42934
98.4608	10.723	98.6145	0.188659	0.0997044	0.65625		0.111	0.98859	0.429413
98.4615	10.7596	98.6155	0.187046	0.0997044	0.65625		0.11175	1.06064	0.429464
98.4622	10.8915	98.6165	0.185434	0.0997044	0.65625		0.1125	1.03921	0.429495
98.463	10.8982	98.6175	0.183822	0.0997044	0.65625		0.11325	1.02807	0.42951
98.4638	10.8156	98.6185	0.182478	0.0997044	0.65625		0.114	1.00811	0.42951
98.4645	10.8232	98.6195	0.181134	0.0997044	0.65625		0.11475	1.02541	0.429497
98.4652	10.9751	98.6205	0.180059	0.0997044	0.65625		0.1155	1.02697	0.429472
98.466	11.0522	98.6215	0.178984	0.0997044	0.65625		0.11625	1.12276	0.429436
98.4668	11.0095	98.6225	0.178178	0.0997044	0.65625		0.117	1.04971	0.429391
98.4675	11.0242	98.6235	0.178178	0.0997044	0.65625		0.11775	1.10186	0.429338
98.4682	11.092	98.6245	0.178178	0.0999731	0.65625		0.1185	1.02549	0.429277
98.469	11.0886	98.6255	0.178178	0.100242	0.65625		0.11925	1.03364	0.42921
98.4698	10.9726	98.6265	0.178178	0.100511	0.65625		0.12	1.02225	0.429136
98.4705	10.8929	98.6275	0.178178	0.100779	0.65625		0.12075	1.072	0.429056
98.4712	10.87	98.6285	0.178178	0.101048	0.65625		0.1215	0.973057	0.428971
98.472	10.8296	98.6295	0.178178	0.101317	0.62069		0.12225	0.951745	0.428881
98.4728	10.8167	98.6305	0.178178	0.101586	0.62069		0.123	1.01665	0.428786
98.4735	10.8874	98.6315	0.178178	0.101854	0.62069		0.12375	1.11939	0.428688
98.4742	10.9755	98.6325	0.178178	0.102123	0.576923		0.1245	1.14137	0.428586
98.475	10.9725	98.6335	0.178447	0.102392	0.576923		0.12525	1.20644	0.428483
98.4758	10.9651	98.6345	0.178715	0.102661	0.576923		0.126	1.0068	0.428377
98.4765	11.0131	98.6355	0.179253	0.102929	0.576923		0.12675	1.08838	0.42827
98.4772	11.0992	98.6365	0.17979	0.103198	0.576923		0.1275	0.99412	0.428161
98.478	11.1256	98.6375	0.180328	0.103467	0.576923		0.12825	0.934147	0.428052
98.4788	11.0815	98.6385	0.180865	0.103736	0.576923		0.129	1.0107	0.427943
98.4795	11.1536	98.6395	0.181403	0.104004	0.576923		0.12975	1.07206	0.427835
98.4802	11.2032	98.6405	0.18194	0.104273	0.576923		0.1305	0.944684	0.427728
98.481	11.1869	98.6415	0.182478	0.104542	0.576923		0.13125	0.976467	0.427625
98.4818	11.1279	98.6425	0.182747	0.104811	0.6		0.132	1.11945	0.427525
98.4825	11.0897	98.6435	0.183015	0.105079	0.6		0.13275	1.05161	0.42743
98.4832	11.069	98.6445	0.183284	0.105079	0.6		0.1335	1.08421	0.427342
98.484	11.0209	98.6455	0.183553	0.105079	0.6		0.13425	0.969769	0.427262
98.4848	11.1198	98.6465	0.183822	0.105079	0.642857		0.135	1.07466	0.427189
98.4855	11.0625	98.6475	0.18409	0.105079	0.642857		0.13575	1.06276	0.427127
98.4862	10.9839	98.6485	0.184359	0.105079	0.62069		0.1365	1.05589	0.427075
98.487	11.0167	98.6495	0.184628	0.105079	0.62069		0.13725	1.00264	0.427035
98.4878	10.9958	98.6505	0.184897	0.105079	0.62069		0.138	1.01594	0.427007
98.4885	10.9245	98.6515	0.185165	0.105079	0.65625		0.13875	0.99228	0.426992
98.4892	10.7623	98.6525	0.185434	0.105079	0.65625		0.1395	1.08003	0.42699
98.49	10.8466	98.6535	0.185434	0.105079	0.65625		0.14025	1.08133	0.427002
98.4908	10.9412	98.6545	0.185434	0.105079	0.65625		0.141	0.968929	0.427029
98.4915	10.8273	98.6555	0.185434	0.105079	0.65625		0.14175	0.982576	0.427072
98.4922	10.825	98.6565	0.185434	0.105079	0.65625		0.1425	1.12845	0.427131
98.493	10.9128	98.6575	0.185434	0.105079	0.65625		0.14325	1.05764	0.427207
98.4938	10.9637	98.6585	0.185434	0.105079	0.636364		0.144	1.10247	0.427301
98.4945	10.8923	98.6595	0.185434	0.105079	0.636364		0.14475	1.05938	0.427413
98.4952	10.9263	98.6605	0.185434	0.105348	0.636364		0.1455	1.07829	0.427543
98.496	11.0857	98.6615	0.185434	0.105617	0.636364		0.14625	1.01589	0.427692
98.4968	11.2306	98.6625	0.185434	0.105886	0.636364		0.147	1.07171	0.427861
98.4975	11.3128	98.6635	0.185434	0.106692	0.636364		0.14775	1.06029	0.42805
98.4982	11.3218	98.6645	0.185165	0.107498	0.636364		0.1485	1.01511	0.428258
98.499	11.3864	98.6655	0.184897	0.108304	0.636364		0.14925	1.07584	0.428487
98.4998	11.4665	98.6665	0.184628	0.10911	0.636364		0.15	1.04552	0.428734
98.5005	11.4444	98.6675	0.184359	0.109917	0.636364		0.15075	0.961199	0.429
98.5012	11.3227	98.6685	0.18409	0.110723	0.636364		0.1515	1.04862	0.429285
98.502	11.2871	98.6695	0.183822	0.111529	0.636364		0.15225	1.09102	0.429588
98.5028	11.3728	98.6705	0.183553	0.112335	0.636364		0.153	0.980404	0.429909
98.5035	11.4066	98.6715	0.183284	0.113142	0.636364		0.15375	1.01145	0.430247
98.5042	11.3501	98.6725	0.183015	0.113948	0.636364		0.1545	1.10805	0.430602
98.505	11.4463	98.6735	0.183015	0.114754	0.636364		0.15525	1.03941	0.430972
98.5058	11.6106	98.6745	0.183015	0.11556	0.636364		0.156	1.07011	0.431356
98.5065	11.7014	98.6755	0.183015	0.11556	0.636364		0.15675	1.04501	0.431754
98.5072	11.7677	98.6765	0.183015	0.11556	0.636364		0.1575	0.984638	0.432164
98.508	11.8369	98.6775	0.183015	0.11556	0.636364		0.15825	1.08937	0.432585
98.5088	11.9584	98.6785	0.183015	0.11556	0.636364		0.159	1.04443	0.433017
98.5095	12.0214	98.6795	0.182747	0.11556	0.636364		0.15975	1.05024	0.433457
98.5102	12.0583	98.6805	0.182478	0.11556	0.636364		0.1605	1.04027	0.433904
98.511	12.1497	98.6815	0.182209	0.11556	0.636364		0.16125	1.05662	0.434358
98.5118	12.2288	98.6825	0.18194	0.11556	0.636364		0.162	1.05575	0.434817
98.5125	12.1931	98.6835	0.181672	0.11556	0.636364		0.16275	0.934166	0.435281
98.5132	12.1239	98.6845	0.181403	0.11556	0.636364		0.1635	1.064	0.435749
98.514	12.0905	98.6855	0.181134	0.115023	0.65625		0.16425	0.97544	0.43622
98.5148	12.0537	98.6865	0.180865	0.114485	0.65625		0.165	1.00784	0.436695
98.5155	11.9879	98.6875	0.180597	0.113948	0.65625		0.16575	1.14243	0.437172
98.5162	11.9601	98.6885	0.180328	0.11341	0.65625		0.1665	1.04232	0.437653
98.517	12.0481	98.6895	0.17979	0.112873	0.65625		0.16725	1.11356	0.438137
98.5178	12.026	98.6905	0.179253	0.112335	0.65625		0.168	1.01568	0.438623
98.5185	11.9471	98.6915	0.178715	0.111798	0.65625		0.16875	1.02336	0.439113
98.5192	12.0344	98.6925	0.178178	0.11126	0.677419		0.1695	1.01679	0.439605
98.52	12.0713	98.6935	0.17764	0.110723	0.705882		0.17025	1.09696	0.4401
98.5208	11.921	98.6945	0.177103	0.110185	0.705882		0.171	1.16591	0.440599
98.5215	11.72	98.6955	0.176565	0.109648	0.705882		0.17175	1.12425	0.441101
98.5222	11.6987	98.6965	0.176028	0.10911	0.705882		0.1725	1.07384	0.441609
98.523	11.6498	98.6975	0.17549	0.108573	0.705882		0.17325	1.07405	0.442121
98.5238	11.4321	98.6985	0.174953	0.108035	0.705882		0.174	0.962805	0.442639
98.5245	11.3482	98.6995	0.174415	0.107498	0.705882		0.17475	1.06666	0.443163
98.5252	11.4169	98.7005	0.173878	0.10696	0.705882		0.1755	1.00951	0.443697
98.526	11.5096	98.7015	0.17334	0.106423	0.705882		0.17625	0.949908	0.44424
98.5268	11.4834	98.7025	0.172803	0.105886	0.705882		0.177	0.927863	0.444794
98.5275	11.4877	98.7035	0.172266	0.105348	0.705882		0.17775	1.08256	0.44536
98.5282	11.5166	98.7045	0.171728	0.104811	0.705882		0.1785	1.02791	0.445939
98.529	11.5047	98.7055	0.171191	0.104273	0.677419		0.17925	1.02152	0.446532
98.5298	11.5385	98.7065	0.170653	0.103736	0.677419		0.18	1.07758	0.447137
98.5305	11.6458	98.7075	0.170116	0.103198	0.642857		0.18075	1.16755	0.447757
98.5312	11.7372	98.7085	0.170116	0.102392	0.642857		0.1815	1.00435	0.448389
98.532	11.7667	98.7095	0.170116	0.101586	0.642857		0.18225	1.09776	0.449036
98.5327	11.8635	98.7105	0.170116	0.100779	0.642857		0.183	1.07533	0.449695
98.5335	11.9293	98.7115	0.170116	0.0999731	0.642857		0.18375	1.06453	0.450366
98.5343	11.9288	98.7125	0.170116	0.0991669	0.642857		0.1845	1.12392	0.451048
98.535	11.9308	98.7135	0.170116	0.0980919	0.642857		0.18525	1.1173	0.45174
98.5357	11.9946	98.7145	0.170116	0.0970169	0.6		0.186	1.09362	0.452439
98.5365	12.0601	98.7155	0.170116	0.095942	0.6		0.18675	1.10067	0.453144
98.5373	12.0685	98.7165	0.170116	0.094867	0.6		0.1875	0.99971	0.453853
98.538	12.0921	98.7175	0.170116	0.093792	0.6		0.18825	0.984627	0.454563
98.5387	12.1171	98.7185	0.170653	0.092717	0.6		0.189	1.11594	0.455271
98.5395	12.0544	98.7195	0.171459	0.091642	0.6		0.18975	1.02248	0.455974
98.5403	12.0003	98.7205	0.172266	0.0905671	0.6		0.1905	1.05967	0.456671
98.541	11.9392	98.7215	0.173072	0.0894921	0.6		0.19125	1.02132	0.457357
98.5417	11.8298	98.7225	0.173878	0.0884171	0.6		0.192	1.09916	0.458031
98.5425	11.8717	98.7235	0.174953	0.0873421	0.6		0.19275	0.999842	0.45869
98.5433	12.0183	98.7245	0.176028	0.0857296	0.6		0.1935	1.09026	0.459333
98.544	12.1035	98.7255	0.177103	0.0838484	0.6		0.19425	1.13037	0.459956
98.5447	12.083	98.7265	0.178178	0.0819672	0.6		0.195	1.10973	0.460557
98.5455	12.1734	98.7275	0.179253	0.080086	0.6		0.19575	0.992526	0.461136
98.5463	12.2653	98.7285	0.180328	0.0782048	0.6		0.1965	1.10682	0.46169
98.547	12.1652	98.7295	0.181672	0.0763236	0.6		0.19725	1.17471	0.462219
98.5477	12.0763	98.7305	0.183015	0.0744424	0.6		0.198	1.04426	0.462721
98.5485	12.0706	98.7315	0.184359	0.0725611	0.6		0.19875	1.06674	0.463198
98.5493	12.1202	98.7325	0.185703	0.0706799	0.6		0.1995	1.00914	0.463648
98.55	12.1156	98.7335	0.187046	0.0687987	0.6		0.20025	1.09119	0.464072
98.5507	12.2547	98.7345	0.18839	0.0669175	0.6		0.201	1.07869	0.464471
98.5515	12.4424	98.7355	0.189734	0.0650363	0.6		0.20175	1.06074	0.464845
98.5523	12.4122	98.7365	0.191078	0.0634238	0.6		0.2025	1.14085	0.465195
98.553	12.2811	98.7375	0.192421	0.0618113	0.6		0.20325	1.06757	0.465522
98.5537	12.1496	98.7385	0.193765	0.0604676	0.545455		0.204	1.03732	0.465827
98.5545	12.0765	98.7395	0.195109	0.0591239	0.545455		0.20475	1.14255	0.466112
98.5553	11.9955	98.7405	0.196453	0.0577802	0.545455		0.2055	1.05489	0.466379
98.556	11.8372	98.7415	0.197796	0.0564364	0.545455		0.20625	0.934231	0.466631
98.5567	11.7275	98.7425	0.19914	0.0550927	0.545455		0.207	1.10073	0.46687
98.5575	11.7858	98.7435	0.200484	0.0534802	0.409091		0.20775	1.12742	0.467097
98.5583	11.8531	98.7445	0.201827	0.0518678	0.409091		0.2085	1.09287	0.467315
98.559	11.8188	98.7455	0.203171	0.0505241	0.409091		0.20925	1.15018	0.467524
98.5597	11.6613	98.7465	0.204515	0.0491803	0.391304		0.21	1.12287	0.467727
98.5605	11.6148	98.7475	0.206127	0.0478366	0.391304		0.21075	1.10631	0.467925
98.5613	11.7277	98.7485	0.20774	0.0464929	0.391304		0.2115	1.1488	0.468118
98.562	11.8194	98.7495	0.209352	0.0451492	0.391304		0.21225	1.07326	0.468307
98.5627	11.8769	98.7505	0.210965	0.0438054	0.391304		0.213	1.05205	0.468492
98.5635	11.9836	98.7515	0.212577	0.0424617	0.391304		0.21375	1.1212	0.468672
98.5643	12.1905	98.7525	0.21419	0.041118	0.391304		0.2145	1.15668	0.468847
98.565	12.2889	98.7535	0.21634	0.0397743	0.391304		0.21525	1.17293	0.469017
98.5657	12.241	98.7545	0.21849	0.0384305	0.3		0.216	1.1372	0.469181
98.5665	12.1034	98.7555	0.22064	0.0370868	0.176471		0.21675	1.09782	0.469339
98.5673	12.011	98.7565	0.22279	0.0357431	0.176471		0.2175	1.12106	0.46949
98.568	12.0461	98.7575	0.22494	0.0343994	0.176471		0.21825	1.06189	0.469635
98.5687	12.0441	98.7585	0.227089	0.0330556	0.176471		0.219	1.13477	0.469771
98.5695	11.9262	98.7595	0.229239	0.0317119	0.166667		0.21975	1.08973	0.4699
98.5703	11.8361	98.7605	0.231658	0.0303682	0.166667		0.2205	1.12631	0.470019
98.571	11.8407	98.7615	0.234077	0.0290245	0.166667		0.22125	1.13046	0.470129
98.5717	11.8815	98.7625	0.236496	0.0276807	0.166667		0.222	1.27702	0.470231
98.5725	11.824	98.7635	0.238914	0.026337	0.166667		0.22275	0.99342	0.470324
98.5733	11.7418	98.7645	0.241333	0.0249933	0.166667		0.2235	1.09861	0.47041
98.574	11.8425	98.7655	0.243752	0.0236496	0.166667		0.22425	1.07898	0.470489
98.5747	11.9391	98.7665	0.246439	0.0225746	0.166667		0.225	0.977767	0.470563
98.5755	12.0233	98.7675	0.249127	0.0214996	0.166667		0.22575	1.00541	0.470633
98.5763	12.1481	98.7685	0.251814	0.0204246	0.166667		0.2265	1.03979	0.470701
98.577	12.1644	98.7695	0.254501	0.0196184	0.166667		0.22725	1.1607	0.470768
98.5777	12.1238	98.7705	0.257189	0.0188121	0.166667		0.228	1.04246	0.470837
98.5785	12.07	98.7715	0.259608	0.0180059	0.166667		0.22875	1.13977	0.470908
98.5793	11.9711	98.7725	0.262026	0.0171997	0.166667		0.2295	1.16346	0.470984
98.58	11.9545	98.7735	0.264445	0.0163934	0		0.23025	0.994374	0.471066
98.5807	12.0017	98.7745	0.266058	0.015856	0		0.231	1.12213	0.471156
98.5815	12.0373	98.7755	0.26767	0.0153185	0		0.23175	1.03437	0.471255
98.5823	12.0776	98.7765	0.269282	0.0150497	0		0.2325	1.15818	0.471366
98.583	12.1069	98.7775	0.270626	0.0150497	0		0.23325	1.10708	0.471488
98.5837	12.2254	98.7785	0.27197	0.0150497	0		0.234	1.10575	0.471622
98.5845	12.2359	98.7795	0.273314	0.0150497	0		0.23475	1.22382	0.471769
98.5853	12.1193	98.7805	0.274657	0.0150497	0		0.2355	1.12783	0.471929
98.586	12.0537	98.7815	0.276001	0.0150497	0		0.23625	1.10149	0.472101
98.5867	12.0185	98.7825	0.277345	0.0150497	0		0.237	1.12186	0.472284
98.5875	11.9916	98.7835	0.278689	0.0150497	0		0.23775	1.05514	0.472479
98.5883	11.8739	98.7845	0.280032	0.0150497	0		0.2385	1.0725	0.472684
98.589	11.7697	98.7855	0.281376	0.0150497	0		0.23925	1.18206	0.472898
98.5897	11.6902	98.7865	0.28272	0.0150497	0		0.24	1.11749	0.47312
98.5905	11.7157	98.7875	0.284063	0.0150497	0		0.24075	1.11376	0.473348
98.5913	11.8349	98.7885	0.285407	0.0155872	0		0.2415	1.13875	0.47358
98.592	11.8817	98.7895	0.286751	0.0161247	0		0.24225	1.13942	0.473814
98.5927	11.9694	98.7905	0.287826	0.0169309	0		0.243	1.23002	0.474048
98.5935	12.1119	98.7915	0.288901	0.0177372	0		0.24375	1.13348	0.474278
98.5943	12.2218	98.7925	0.289976	0.0185434	0		0.2445	1.24817	0.474504
98.595	12.2479	98.7935	0.291051	0.0193496	0		0.24525	1.06979	0.474722
98.5957	12.1171	98.7945	0.292126	0.0201559	0		0.246	1.15877	0.474932
98.5965	12.03	98.7955	0.293201	0.0209621	0		0.24675	1.13221	0.475131
98.5973	12.0323	98.7965	0.294276	0.0217683	0.130435		0.2475	1.15335	0.475318
98.598	11.9955	98.7975	0.295351	0.0225746	0.130435		0.24825	1.15619	0.475491
98.5987	11.9537	98.7985	0.296426	0.0233808	0.130435		0.249	1.11739	0.475649
98.5995	11.8327	98.7995	0.297501	0.024187	0.130435		0.24975	1.16212	0.475791
98.6003	11.8179	98.8005	0.298576	0.0249933	0.130435		0.2505	1.0551	0.475917
98.601	11.9222	98.8015	0.299651	0.0257995	0.136364		0.25125	1.14129	0.476026
98.6017	11.9787	98.8025	0.300457	0.0266058	0.136364		0.252	1.05981	0.476119
98.6025	11.9603	98.8035	0.301263	0.027412	0.136364		0.25275	1.14867	0.476197
98.6033	11.9586	98.8045	0.302069	0.028487	0.136364		0.2535	1.17372	0.476261
98.604	12.0425	98.8055	0.302876	0.0295619	0.136364		0.25425	1.24894	0.476312
98.6047	12.1243	98.8065	0.302876	0.0306369	0.24		0.255	1.16639	0.476351
98.6055	12.0485	98.8075	0.302876	0.0317119	0.24		0.25575	1.1358	0.47638
98.6063	11.9242	98.8085	0.302876	0.0327869	0.24		0.2565	1.06216	0.4764
98.607	11.89	98.8095	0.302876	0.0338619	0.24		0.25725	1.14757	0.476413
98.6077	11.9029	98.8105	0.302876	0.0349368	0.24		0.258	1.18576	0.476422
98.6085	11.9689	98.8115	0.302876	0.0360118	0.24		0.25875	1.18946	0.476427
98.6093	11.8849	98.8125	0.302876	0.0370868	0.321429		0.2595	1.00806	0.476433
98.61	11.8292	98.8135	0.302876	0.0381618	0.321429		0.26025	1.16405	0.47644
98.6107	11.9319	98.8145	0.302876	0.0392368	0.321429		0.261	1.12308	0.476451
98.6115	12.1014	98.8155	0.302876	0.0403117	0.321429		0.26175	1.16393	0.476467
98.6123	12.175	98.8165	0.302876	0.0413867	0.321429		0.2625	1.21732	0.476491
98.613	12.0728	98.8175	0.302338	0.0424617	0.321429		0.26325	1.10112	0.476525
98.6137	12.1151	98.8185	0.302069	0.0435367	0.321429		0.264	1.19863	0.476571
98.6145	12.1926	98.8195	0.301801	0.0446117	0.321429		0.26475	1.12901	0.476631
98.6153	12.099	98.8205	0.301532	0.0456866	0.387097		0.2655	1.09581	0.476705
98.616	11.9687	98.8215	0.300994	0.0467616	0.387097		0.26625	1.12662	0.476796
98.6167	11.8595	98.8225	0.300457	0.0478366	0.387097		0.267	1.18392	0.476905
98.6175	11.7748	98.8235	0.299919	0.0489116	0.387097		0.26775	1.11428	0.477033
98.6183	11.7644	98.8245	0.299382	0.0499866	0.387097		0.2685	1.06717	0.47718
98.619	11.7869	98.8255	0.298844	0.0510615	0.387097		0.26925	1.16386	0.477346
98.6197	11.73	98.8265	0.298307	0.0524053	0.387097		0.27	1.12882	0.477534
98.6205	11.5937	98.8275	0.297501	0.0534802	0.387097		0.27075	1.1482	0.477742
98.6213	11.5891	98.8285	0.296694	0.0545552	0.387097		0.2715	1.13047	0.477972
98.622	11.6728	98.8295	0.295888	0.0556302	0.387097		0.27225	1.24089	0.478222
98.6227	11.6282	98.8305	0.295082	0.0567052	0.387097		0.273	1.14583	0.478492
98.6235	11.6001	98.8315	0.294276	0.0575114	0.387097		0.27375	1.22743	0.478782
98.6243	11.7535	98.8325	0.293738	0.0583177	0.4		0.2745	1.13079	0.47909
98.625	11.8686	98.8335	0.293201	0.0591239	0.4		0.27525	1.12819	0.479415
98.6257	11.876	98.8345	0.292663	0.0599301	0.4		0.276	1.1988	0.479757
98.6265	11.9497	98.8355	0.292126	0.0607364	0.4		0.27675	1.18397	0.480114
98.6273	12.0419	98.8365	0.291588	0.0615426	0.413793		0.2775	1.22311	0.480484
98.628	12.0735	98.8375	0.291051	0.0620801	0.413793		0.27825	1.11715	0.480866
98.6287	12.0326	98.8385	0.290513	0.0626176	0.413793		0.279	1.15853	0.481259
98.6295	12.0794	98.8395	0.289707	0.0631551	0.413793		0.27975	1.20271	0.48166
98.6303	12.1236	98.8405	0.288901	0.0636926	0.428571		0.2805	1.13297	0.482068
98.631	12.1517	98.8415	0.288095	0.06423	0.428571		0.28125	1.17448	0.482482
98.6317	12.2555	98.8425	0.287288	0.06423	0.428571		0.282	1.1916	0.4829
98.6325	12.254	98.8435	0.286482	0.06423	0.428571		0.28275	1.13572	0.483319
98.6333	12.1719	98.8445	0.285676	0.06423	0.428571		0.2835	1.14612	0.483738
98.634	12.0312	98.8455	0.28487	0.06423	0.428571		0.28425	1.20173	0.484156
98.6347	11.91	98.8465	0.284063	0.06423	0.428571		0.285	1.25045	0.484571
98.6355	11.8038	98.8475	0.283257	0.06423	0.428571		0.28575	1.2029	0.484982
98.6363	11.6853	98.8485	0.282451	0.06423	0.413793		0.2865	1.3131	0.485387
98.637	11.6894	98.8495	0.281376	0.06423	0.413793		0.28725	1.28502	0.485785
98.6377	11.7517	98.8505	0.280301	0.06423	0.413793		0.288	1.23066	0.486172
98.6385	11.8142	98.8515	0.279226	0.06423	0.413793		0.28875	1.24835	0.486548
98.6393	11.9326	98.8525	0.278151	0.0636926	0.413793		0.2895	1.1526	0.48691
98.64	11.9275	98.8535	0.277076	0.0631551	0.413793		0.29025	1.20795	0.487257
98.6407	11.8023	98.8545	0.276001	0.0626176	0.413793		0.291	1.07142	0.487586
98.6415	11.7542	98.8555	0.274926	0.0620801	0.413793		0.29175	1.11068	0.487895
98.6423	11.8608	98.8565	0.273851	0.0615426	0.46875		0.2925	1.17461	0.488183
98.643	11.9318	98.8575	0.272776	0.0610051	0.46875		0.29325	1.21095	0.488447
98.6437	11.8572	98.8585	0.27197	0.0604676	0.46875		0.294	1.17457	0.488687
98.6445	11.8676	98.8595	0.271164	0.0599301	0.46875		0.29475	1.15613	0.488901
98.6453	11.9287	98.8605	0.270357	0.0593926	0.46875		0.2955	1.07933	0.489089
98.646	11.9245	98.8615	0.269551	0.0588551	0.413793		0.29625	1.318	0.489248
98.6467	11.8804	98.8625	0.269551	0.0583177	0.413793		0.297	1.2402	0.489378
98.6475	11.9341	98.8635	0.269551	0.0577802	0.413793		0.29775	1.04272	0.48948
98.6483	12.0074	98.8645	0.269551	0.0572427	0.413793		0.2985	1.18686	0.489551
98.649	12.1048	98.8655	0.269551	0.0567052	0.413793		0.29925	1.251	0.489593
98.6497	12.1987	98.8665	0.269551	0.0561677	0.413793		0.3	1.1589	0.489605
98.6505	12.2378	98.8675	0.269551	0.0556302	0.413793		0.30075	1.22421	0.489586
98.6513	12.1937	98.8685	0.269551	0.0550927	0.413793		0.3015	1.21322	0.489537
98.652	12.0897	98.8695	0.269551	0.0545552	0.428571		0.30225	1.21556	0.489459
98.6527	12.0447	98.8705	0.269551	0.0540177	0.428571		0.303	1.10611	0.489352
98.6535	11.9019	98.8715	0.269551	0.0534802	0.428571		0.30375	1.22482	0.489218
98.6543	11.7753	98.8725	0.270357	0.0529428	0.428571		0.3045	1.26971	0.489058
98.655	11.7363	98.8735	0.271164	0.0524053	0.36		0.30525	1.21883	0.488872
98.6557	11.772	98.8745	0.27197	0.0521365	0.36		0.306	1.1373	0.488663
98.6565	11.823	98.8755	0.272776	0.0518678	0.36		0.30675	1.24238	0.488431
98.6573	11.928	98.8765	0.273582	0.051599	0.36		0.3075	1.17747	0.488176
98.658	12.0969	98.8775	0.274389	0.0513303	0.36		0.30825	1.24681	0.487901
98.6587	12.3063	98.8785	0.275195	0.0510615	0.36		0.309	1.16909	0.487606
98.6595	12.4779	98.8795	0.275732	0.0507928	0.375		0.30975	1.17287	0.487293
98.6603	12.4826	98.8805	0.27627	0.0505241	0.375		0.3105	1.0848	0.486964
98.661	12.509	98.8815	0.276807	0.0502553	0.285714		0.31125	1.21624	0.486618
98.6617	12.4583	98.8825	0.277345	0.0499866	0.285714		0.312	1.26234	0.486258
98.6625	12.426	98.8835	0.277882	0.0497178	0.285714		0.31275	1.30824	0.485883
98.6633	12.4076	98.8845	0.27842	0.0494491	0.285714		0.3135	1.1899	0.485496
98.664	12.2516	98.8855	0.278689	0.0491803	0.285714		0.31425	1.12048	0.485097
98.6647	12.1706	98.8865	0.278957	0.0489116	0.285714		0.315	1.0889	0.484687
98.6655	12.1321	98.8875	0.279226	0.0483741	0.285714		0.31575	1.19005	0.484266
98.6663	12.1235	98.8885	0.279495	0.0478366	0.272727		0.3165	1.1993	0.483837
98.667	12.1373	98.8895	0.279764	0.0472991	0.272727		0.31725	1.25194	0.483399
98.6677	12.0896	98.8905	0.280032	0.0467616	0.272727		0.318	1.21544	0.482954
98.6685	12.0403	98.8915	0.280301	0.0462241	0.272727		0.31875	1.17206	0.482503
98.6693	12.0384	98.8925	0.28057	0.0459554	0.272727		0.3195	1.13266	0.482047
98.67	12.0485	98.8935	0.280838	0.0456866	0.26087		0.32025	1.20147	0.481587
98.6707	12.1225	98.8945	0.281107	0.0454179	0.26087		0.321	1.15711	0.481125
98.6715	12.2238	98.8955	0.281645	0.0451492	0.26087		0.32175	1.13422	0.480662
98.6723	12.2244	98.8965	0.282182	0.0448804	0.25		0.3225	1.11653	0.480199
98.673	12.2446	98.8975	0.28272	0.0446117	0.25		0.32325	1.23428	0.479738
98.6737	12.2427	98.8985	0.283257	0.0443429	0.25		0.324	1.29201	0.47928
98.6745	12.1698	98.8995	0.283795	0.0440742	0.25		0.32475	1.29988	0.478829
98.6753	12.0394	98.9005	0.284601	0.0438054	0.25		0.3255	1.23289	0.478385
98.676	11.8872	98.9015	0.285676	0.0435367	0.25		0.32625	1.24682	0.47795
98.6767	11.8663	98.9025	0.286751	0.0432679	0.24		0.327	1.30134	0.477528
98.6775	11.8602	98.9035	0.287826	0.0432679	0.24		0.32775	1.20569	0.477119
98.6783	11.8316	98.9045	0.288901	0.0432679	0.321429		0.3285	1.19636	0.476727
98.679	11.8956	98.9055	0.289976	0.0432679	0.321429		0.32925	1.09076	0.476353
98.6797	11.9249	98.9065	0.291051	0.0432679	0.321429		0.33	1.24405	0.476
98.6805	11.8545	98.9075	0.292126	0.0432679	0.321429		0.33075	1.20042	0.47567
98.6813	11.8586	98.9085	0.293201	0.0432679	0.321429		0.3315	1.29232	0.475364
98.682	11.9489	98.9095	0.294276	0.0432679	0.321429		0.33225	1.16429	0.475084
98.6827	12.0281	98.9105	0.295619	0.0432679	0.321429		0.333	1.21161	0.474831
98.6835	12.0354	98.9115	0.296963	0.0432679	0.321429		0.33375	1.14278	0.474605
98.6843	12.0635	98.9125	0.298307	0.0432679	0.321429		0.3345	1.19361	0.474406
98.685	12.1113	98.9135	0.299651	0.0435367	0.321429		0.33525	1.23516	0.474235
98.6857	12.0408	98.9145	0.300994	0.0438054	0.321429		0.336	1.14976	0.474092
98.6865	11.9329	98.9155	0.302338	0.0440742	0.333333		0.33675	1.27917	0.473977
98.6873	11.8337	98.9165	0.303682	0.0443429	0.333333		0.3375	1.18412	0.473889
98.688	11.7192	98.9175	0.305026	0.0446117	0.333333		0.33825	1.18473	0.473828
98.6887	11.6212	98.9185	0.306369	0.0448804	0.333333		0.339	1.09736	0.473792
98.6895	11.7068	98.9195	0.307444	0.0451492	0.333333		0.33975	1.19858	0.47378
98.6903	11.8092	98.9205	0.308519	0.0456866	0.333333		0.3405	1.29237	0.47379
98.691	11.8934	98.9215	0.309594	0.0462241	0.333333		0.34125	1.21459	0.47382
98.6917	12.0032	98.9225	0.310669	0.0467616	0.333333		0.342	1.25831	0.473868
98.6925	12.024	98.9235	0.311744	0.0472991	0.333333		0.34275	1.26448	0.473932
98.6933	11.964	98.9245	0.31255	0.0478366	0.333333		0.3435	1.23059	0.474012
98.694	11.7507	98.9255	0.313357	0.0483741	0.321429		0.34425	1.15524	0.474106
98.6947	11.6238	98.9265	0.314163	0.0489116	0.321429		0.345	1.21958	0.474213
98.6955	11.6254	98.9275	0.3147	0.0494491	0.321429		0.34575	1.06671	0.474333
98.6963	11.7336	98.9285	0.315238	0.0499866	0.321429		0.3465	1.21946	0.474465
98.697	11.9533	98.9295	0.315775	0.0505241	0.321429		0.34725	1.20095	0.474608
98.6977	12.1668	98.9305	0.316313	0.0510615	0.321429		0.348	1.20807	0.474763
98.6985	12.3849	98.9315	0.31685	0.051599	0.310345		0.34875	1.1281	0.474929
98.6993	12.5082	98.9325	0.317388	0.0521365	0.310345		0.3495	1.2413	0.475107
98.7	12.4682	98.9335	0.317657	0.052674	0.310345
98.7007	12.3054	98.9345	0.317925	0.052674	0.310345
98.7015	12.0654	98.9355	0.318194	0.052674	0.310345
98.7023	11.9043	98.9365	0.318463	0.052674	0.310345
98.703	11.8413	98.9375	0.319	0.052674	0.310345
98.7037	11.8525	98.9385	0.319538	0.052674	0.310345
98.7045	11.9504	98.9395	0.320075	0.052674	0.310345
98.7053	11.9915	98.9405	0.320613	0.052674	0.310345
98.706	12.0075	98.9415	0.321419	0.052674	0.310345
98.7067	11.9641	98.9425	0.322225	0.052674	0.310345
98.7075	11.8666	98.9435	0.323031	0.052674	0.310345
98.7083	11.752	98.9445	0.323838	0.0524053	0.310345
98.709	11.6306	98.9455	0.324644	0.0521365	0.310345
98.7097	11.6449	98.9465	0.325988	0.0518678	0.310345
98.7105	11.6733	98.9475	0.327331	0.051599	0.310345
98.7113	11.743	98.9485	0.328675	0.0513303	0.310345
98.712	11.8498	98.9495	0.330019	0.0510615	0.310345
98.7127	11.9307	98.9505	0.331363	0.0507928	0.375
98.7135	11.9318	98.9515	0.332706	0.0505241	0.375
98.7143	11.7855	98.9525	0.33405	0.0502553	0.375
98.715	11.7891	98.9535	0.335394	0.0497178	0.375
98.7157	11.9142	98.9545	0.337006	0.0491803	0.375
98.7165	11.9113	98.9555	0.338619	0.0486428	0.375
98.7173	11.9366	98.9565	0.339962	0.0481053	0.375
98.718	12.0134	98.9575	0.341306	0.0475679	0.375
98.7188	12.018	98.9585	0.34265	0.0470304	0.375
98.7195	12.0414	98.9595	0.343994	0.0464929	0.375
98.7202	11.9553	98.9605	0.345337	0.0459554	0.375
98.721	11.8859	98.9615	0.346681	0.0454179	0.375
98.7218	11.9292	98.9625	0.347756	0.0448804	0.375
98.7225	11.9882	98.9635	0.348831	0.0443429	0.375
98.7232	12.1094	98.9645	0.349906	0.0438054	0.375
98.724	12.1239	98.9655	0.350981	0.0432679	0.310345
98.7248	12.2811	98.9665	0.352056	0.0427304	0.310345
98.7255	12.4951	98.9675	0.353131	0.042193	0.3
98.7262	12.4269	98.9685	0.354206	0.0416555	0.3
98.727	12.3525	98.9695	0.35555	0.041118	0.3
98.7278	12.3257	98.9705	0.356893	0.0405805	0.3
98.7285	12.2051	98.9715	0.358237	0.040043	0.290323
98.7292	11.9839	98.9725	0.359581	0.0395055	0.214286
98.73	11.8474	98.9735	0.360924	0.038968	0.214286
98.7308	11.8243	98.9745	0.362268	0.0384305	0.214286
98.7315	11.7623	98.9755	0.363881	0.037893	0.214286
98.7322	11.8011	98.9765	0.365493	0.0373555	0.206897
98.733	11.9771	98.9775	0.367106	0.0368181	0.206897
98.7338	12.0132	98.9785	0.368718	0.0362806	0.206897
98.7345	11.9504	98.9795	0.370331	0.0357431	0.206897
98.7352	11.9736	98.9805	0.371943	0.0352056	0.206897
98.736	11.9777	98.9815	0.373555	0.0343994	0.206897
98.7368	11.8593	98.9825	0.375168	0.0335931	0.206897
98.7375	11.7149	98.9835	0.37678	0.0327869	0.115385
98.7382	11.623	98.9845	0.378393	0.0319807	0.111111
98.739	11.5702	98.9855	0.380005	0.0311744	0.111111
98.7398	11.524	98.9865	0.381618	0.0303682	0.111111
98.7405	11.5207	98.9875	0.38323	0.0295619	0.111111
98.7412	11.6328	98.9885	0.384843	0.0287557	0.111111
98.742	11.7349	98.9895	0.386455	0.0279495	0.111111
98.7428	11.9505	98.9905	0.388068	0.0271432	0.111111
98.7435	12.1081	98.9915	0.389411	0.026337	0.111111
98.7442	12.0011	98.9925	0.390755	0.0255308	0.111111
98.745	11.9741	98.9935	0.392099	0.0247245	0.111111
98.7458	11.9589	98.9945	0.393174	0.0239183	0.111111
98.7465	11.9922	98.9955	0.394249	0.0231121	0.111111
98.7472	11.9648	98.9965	0.394518	0.0225746	0.111111
98.748	11.9083	98.9975	0.394518	0.0220371	0.111111
98.7488	12.0844	98.9985	0.394518	0.0214996	0.111111
98.7495	12.2514	98.9995	0.394518	0.0209621	0.107143
98.7502	12.4462	99.0005	0.394518	0.0204246	0.107143
98.751	12.5637	99.0015	0.394518	0.0198871	0.107143
98.7518	12.723	99.0025	0.394518	0.0193496	0.107143
98.7525	12.9126	99.0035	0.394518	0.0190809	0.107143
98.7532	13.0111	99.0045	0.394518	0.0188121	0.107143
98.754	13.0953	99.0055	0.394518	0.0185434	0.103448
98.7548	12.9687	99.0065	0.394518	0.0182747	0.103448
98.7555	12.8638	99.0075	0.393711	0.0180059	0.103448
98.7562	12.8418	99.0085	0.392636	0.0177372	0.103448
98.757	12.8147	99.0095	0.391293	0.0177372	0.103448
98.7578	12.8414	99.0105	0.389949	0.0177372	0.103448
98.7585	12.8937	99.0115	0.388605	0.0177372	0.103448
98.7592	13.0053	99.0125	0.387261	0.0177372	0.103448
98.76	13.0881	99.0135	0.385918	0.0177372	0.103448
98.7608	13.0313	99.0145	0.384574	0.0177372	0.103448
98.7615	13.0381	99.0155	0.382962	0.0177372	0.103448
98.7622	13.054	99.0165	0.381349	0.0177372	0.103448
98.763	12.9065	99.0175	0.379737	0.0177372	0.103448
98.7638	12.8125	99.0185	0.378124	0.0177372	0.103448
98.7645	12.8199	99.0195	0.376512	0.0177372	0.103448
98.7652	12.9077	99.0205	0.374899	0.0180059	0.103448
98.766	12.8194	99.0215	0.373287	0.0185434	0.107143
98.7668	12.7287	99.0225	0.371674	0.0190809	0.107143
98.7675	12.8922	99.0235	0.369793	0.0196184	0.107143
98.7682	13.0513	99.0245	0.367912	0.0204246	0.111111
98.769	13.1123	99.0255	0.366031	0.0212309	0.111111
98.7698	13.1141	99.0265	0.364149	0.0220371	0.115385
98.7705	13.3177	99.0275	0.362268	0.0228433	0.115385
98.7712	13.5141	99.0285	0.360387	0.0236496	0.115385
98.772	13.5109	99.0295	0.358506	0.0244558	0.12
98.7728	13.4724	99.0305	0.356356	0.025262	0.125
98.7735	13.4455	99.0315	0.354206	0.0260683	0.125
98.7742	13.3588	99.0325	0.352056	0.0268745	0.125
98.775	13.232	99.0335	0.349906	0.0279495	0.125
98.7758	13.1405	99.0345	0.347756	0.0290245	0.130435
98.7765	13.1184	99.0355	0.345606	0.0300994	0.130435
98.7772	13.1124	99.0365	0.342919	0.0311744	0.130435
98.778	13.0672	99.0375	0.340231	0.0322494	0.130435
98.7788	13.105	99.0385	0.337544	0.0333244	0.136364
98.7795	13.0816	99.0395	0.334856	0.0343994	0.142857
98.7802	12.9262	99.0405	0.3319	0.0354743	0.142857
98.781	12.8	99.0415	0.328944	0.0365493	0.142857
98.7818	12.7795	99.0425	0.325988	0.0376243	0.142857
98.7825	12.849	99.0435	0.323031	0.0386993	0.142857
98.7832	12.8797	99.0445	0.320075	0.0397743	0.142857
98.784	12.8307	99.0455	0.317119	0.0408492	0.25
98.7848	12.9316	99.0465	0.314163	0.0419242	0.25
98.7855	13.0942	99.0475	0.311207	0.0432679	0.25
98.7862	13.1189	99.0485	0.30825	0.0446117	0.25
98.787	13.0575	99.0495	0.305294	0.0462241	0.25
98.7878	12.9098	99.0505	0.302338	0.0478366	0.25
98.7885	12.8919	99.0515	0.299382	0.0494491	0.333333
98.7892	12.9138	99.0525	0.296694	0.0510615	0.333333
98.79	12.806	99.0535	0.294007	0.052674	0.346154
98.7908	12.8887	99.0545	0.29132	0.0542865	0.413793
98.7915	13.0839	99.0555	0.288901	0.055899	0.413793
98.7922	13.2129	99.0565	0.286213	0.0575114	0.413793
98.793	13.2925	99.0575	0.283795	0.0591239	0.413793
98.7938	13.3194	99.0585	0.281376	0.0607364	0.413793
98.7945	13.3592	99.0595	0.278957	0.0623488	0.413793
98.7952	13.1722	99.0605	0.276807	0.0639613	0.413793
98.796	12.85	99.0615	0.274926	0.0655738	0.413793
98.7968	12.764	99.0625	0.273045	0.0671862	0.413793
98.7975	12.7519	99.0635	0.271164	0.0687987	0.46875
98.7982	12.6939	99.0645	0.269282	0.0704112	0.46875
98.799	12.7128	99.0655	0.26767	0.0720236	0.46875
98.7998	12.8096	99.0665	0.266058	0.0736361	0.483871
98.8005	12.9525	99.0675	0.264445	0.0752486	0.483871
98.8012	13.0739	99.0685	0.262833	0.0768611	0.483871
98.802	13.132	99.0695	0.261489	0.0784735	0.483871
98.8028	13.1837	99.0705	0.260414	0.080086	0.5
98.8035	13.3043	99.0715	0.259339	0.0816985	0.5
98.8042	13.4817	99.0725	0.258264	0.0833109	0.5
98.805	13.5458	99.0735	0.25692	0.0849234	0.5
98.8058	13.4679	99.0745	0.255576	0.0865359	0.5
98.8065	13.3883	99.0755	0.254233	0.0881483	0.5
98.8072	13.3405	99.0765	0.252889	0.0894921	0.5
98.808	13.264	99.0775	0.251545	0.0908358	0.545455
98.8088	13.1642	99.0785	0.250202	0.0921795	0.545455
98.8095	13.1267	99.0795	0.248589	0.0935232	0.583333
98.8102	13.1263	99.0805	0.246977	0.094867	0.583333
98.811	13.1596	99.0815	0.245364	0.0962107	0.583333
98.8118	13.226	99.0825	0.243752	0.0972857	0.583333
98.8125	13.2101	99.0835	0.242139	0.0983607	0.583333
98.8132	13.2228	99.0845	0.240795	0.0994356	0.583333
98.814	13.2949	99.0855	0.239452	0.0999731	0.583333
98.8148	13.3547	99.0865	0.238108	0.100511	0.6
98.8155	13.3801	99.0875	0.236764	0.101048	0.6
98.8162	13.3135	99.0885	0.235421	0.101586	0.6
98.817	13.2305	99.0895	0.234077	0.102123	0.6
98.8178	13.0372	99.0905	0.232733	0.102661	0.6
98.8185	12.9126	99.0915	0.231121	0.103198	0.6
98.8192	12.8464	99.0925	0.229508	0.103736	0.6
98.82	12.7735	99.0935	0.227896	0.104273	0.6
98.8208	12.8484	99.0945	0.226283	0.104542	0.6
98.8215	12.9006	99.0955	0.224671	0.104811	0.6
98.8222	13.0578	99.0965	0.223327	0.105079	0.6
98.823	13.138	99.0975	0.222252	0.105079	0.6
98.8238	13.1635	99.0985	0.221177	0.105079	0.6
98.8245	13.2047	99.0995	0.220371	0.105079	0.6
98.8252	13.1517	99.1005	0.219565	0.105079	0.6
98.826	13.0986	99.1015	0.219027	0.105079	0.6
98.8268	12.9625	99.1025	0.21849	0.105079	0.6
98.8275	12.8897	99.1035	0.217952	0.105079	0.617647
98.8282	12.8662	99.1045	0.217415	0.105079	0.617647
98.829	12.8076	99.1055	0.216877	0.105079	0.617647
98.8298	12.7686	99.1065	0.21634	0.105079	0.617647
98.8305	12.8811	99.1075	0.215802	0.105079	0.617647
98.8312	13.0275	99.1085	0.215265	0.104811	0.617647
98.832	13.042	99.1095	0.214727	0.104542	0.636364
98.8328	13.0229	99.1105	0.21419	0.104004	0.636364
98.8335	13.0793	99.1115	0.213652	0.103467	0.636364
98.8342	13.0927	99.1125	0.213115	0.102929	0.636364
98.835	12.9697	99.1135	0.212577	0.102392	0.636364
98.8358	12.9218	99.1145	0.21204	0.101854	0.636364
98.8365	12.9557	99.1155	0.211502	0.101317	0.6
98.8372	12.9579	99.1165	0.210965	0.100779	0.6
98.838	12.9094	99.1175	0.210696	0.100242	0.6
98.8388	12.9286	99.1185	0.210427	0.0997044	0.6
98.8395	13.0039	99.1195	0.210159	0.0991669	0.6
98.8402	13.0366	99.1205	0.20989	0.0986294	0.6
98.841	13.1031	99.1215	0.209621	0.0980919	0.62069
98.8418	13.2184	99.1225	0.209352	0.0975544	0.62069
98.8425	13.2503	99.1235	0.209084	0.0970169	0.62069
98.8432	13.2962	99.1245	0.208815	0.0964794	0.62069
98.844	13.3981	99.1255	0.208546	0.095942	0.62069
98.8448	13.3503	99.1265	0.208277	0.0954045	0.6
98.8455	13.203	99.1275	0.208009	0.094867	0.555556
98.8462	12.9623	99.1285	0.20774	0.0943295	0.555556
98.847	12.8	99.1295	0.20774	0.0940607	0.535714
98.8478	12.7122	99.1305	0.20774	0.093792	0.535714
98.8485	12.5602	99.1315	0.20774	0.0935232	0.535714
98.8492	12.4556	99.1325	0.20774	0.0932545	0.535714
98.85	12.4214	99.1335	0.20774	0.0929858	0.535714
98.8508	12.5634	99.1345	0.20774	0.092717	0.535714
98.8515	12.7531	99.1355	0.20774	0.0924483	0.535714
98.8522	12.7471	99.1365	0.20774	0.0921795	0.535714
98.853	12.6541	99.1375	0.20774	0.0919108	0.535714
98.8538	12.6526	99.1385	0.20774	0.091642	0.535714
98.8545	12.7441	99.1395	0.208009	0.0913733	0.535714
98.8552	12.8917	99.1405	0.208815	0.0911045	0.535714
98.856	12.9523	99.1415	0.209621	0.0908358	0.535714
98.8568	12.9848	99.1425	0.210696	0.0905671	0.535714
98.8575	13.0778	99.1435	0.211771	0.0902983	0.535714
98.8582	13.1512	99.1445	0.212846	0.0902983	0.535714
98.859	13.1197	99.1455	0.213921	0.0902983	0.535714
98.8598	12.9728	99.1465	0.214996	0.0902983	0.535714
98.8605	12.8942	99.1475	0.216071	0.0902983	0.535714
98.8612	12.8916	99.1485	0.217146	0.0902983	0.535714
98.862	12.9718	99.1495	0.218221	0.0902983	0.535714
98.8628	12.9972	99.1505	0.219296	0.0902983	0.535714
98.8635	12.9876	99.1515	0.220371	0.0902983	0.535714
98.8642	13.0196	99.1525	0.221983	0.0902983	0.535714
98.865	13.0127	99.1535	0.223596	0.0902983	0.535714
98.8658	13.061	99.1545	0.225208	0.0905671	0.535714
98.8665	12.991	99.1555	0.226821	0.0908358	0.535714
98.8672	12.9853	99.1565	0.228702	0.0911045	0.535714
98.868	13.0332	99.1575	0.230314	0.0913733	0.535714
98.8688	12.9526	99.1585	0.231927	0.0919108	0.535714
98.8695	12.9332	99.1595	0.233539	0.0924483	0.580645
98.8702	12.9108	99.1605	0.235152	0.0932545	0.580645
98.871	12.9519	99.1615	0.236764	0.0940607	0.580645
98.8718	12.9279	99.1625	0.238377	0.094867	0.580645
98.8725	12.842	99.1635	0.239989	0.0956732	0.580645
98.8732	12.8898	99.1645	0.241602	0.0964794	0.580645
98.874	12.916	99.1655	0.243214	0.0970169	0.5625
98.8748	12.8573	99.1665	0.244827	0.0978232	0.5625
98.8755	12.7477	99.1675	0.246439	0.0986294	0.5625
98.8762	12.7309	99.1685	0.248052	0.0994356	0.5625
98.877	12.7629	99.1695	0.249664	0.100242	0.545455
98.8778	12.7142	99.1705	0.251277	0.101048	0.545455
98.8785	12.659	99.1715	0.252889	0.101854	0.545455
98.8792	12.6991	99.1725	0.254501	0.102661	0.529412
98.88	12.7953	99.1735	0.256114	0.103467	0.529412
98.8808	12.8919	99.1745	0.257726	0.104273	0.529412
98.8815	12.9436	99.1755	0.259339	0.105079	0.529412
98.8822	13.0041	99.1765	0.260951	0.105886	0.529412
98.883	13.0569	99.1775	0.262564	0.106692	0.529412
98.8838	12.9672	99.1785	0.264176	0.107498	0.529412
98.8845	12.9583	99.1795	0.265789	0.108304	0.529412
98.8852	12.9225	99.1805	0.267401	0.10911	0.529412
98.886	12.8712	99.1815	0.269014	0.109917	0.529412
98.8868	12.8814	99.1825	0.270626	0.110723	0.552632
98.8875	12.8918	99.1835	0.272239	0.111529	0.552632
98.8882	12.9465	99.1845	0.273851	0.112335	0.552632
98.889	12.8328	99.1855	0.275464	0.113142	0.552632
98.8898	12.6911	99.1865	0.277076	0.113948	0.538462
98.8905	12.6607	99.1875	0.278689	0.114754	0.538462
98.8912	12.6069	99.1885	0.280301	0.11556	0.538462
98.892	12.6032	99.1895	0.281645	0.116367	0.538462
98.8928	12.6258	99.1905	0.282988	0.116904	0.55814
98.8935	12.7356	99.1915	0.284332	0.117442	0.55814
98.8942	12.8527	99.1925	0.285676	0.117979	0.55814
98.895	12.8657	99.1935	0.28702	0.118517	0.55814
98.8958	12.9474	99.1945	0.288095	0.119054	0.55814
98.8965	12.8853	99.1955	0.28917	0.11986	0.525
98.8972	12.899	99.1965	0.289976	0.120666	0.55814
98.898	13.0132	99.1975	0.290782	0.121473	0.55814
98.8988	13.0809	99.1985	0.291588	0.122279	0.55814
98.8995	13.1838	99.1995	0.291588	0.123085	0.55814
98.9002	13.208	99.2005	0.291588	0.123891	0.55814
98.901	13.3511	99.2015	0.291588	0.124698	0.55814
98.9018	13.4355	99.2025	0.291588	0.125504	0.55814
98.9025	13.3765	99.2035	0.291588	0.12631	0.55814
98.9032	13.3267	99.2045	0.291588	0.127116	0.55814
98.904	13.2304	99.2055	0.291588	0.127923	0.55814
98.9048	13.1699	99.2065	0.291588	0.128729	0.55814
98.9055	13.0974	99.2075	0.291588	0.129535	0.55814
98.9062	12.9812	99.2085	0.291588	0.130341	0.55814
98.907	12.9305	99.2095	0.291588	0.131148	0.55814
98.9077	12.9559	99.2105	0.291051	0.131954	0.55814
98.9085	13.0149	99.2115	0.290513	0.13276	0.55814
98.9093	12.9318	99.2125	0.289976	0.133566	0.55814
98.91	12.7106	99.2135	0.28917	0.134104	0.55814
98.9107	12.5155	99.2145	0.288363	0.134641	0.55814
98.9115	12.3376	99.2155	0.287557	0.135179	0.55814
98.9123	12.2522	99.2165	0.286482	0.135447	0.55814
98.913	12.3292	99.2175	0.284601	0.135716	0.55814
98.9137	12.4756	99.2185	0.282451	0.135716	0.55814
98.9145	12.7606	99.2195	0.280301	0.135716	0.571429
98.9153	13.0956	99.2205	0.278151	0.135716	0.571429
98.916	13.3309	99.2215	0.275732	0.135716	0.571429
98.9167	13.4379	99.2225	0.273314	0.135716	0.571429
98.9175	13.373	99.2235	0.270895	0.135716	0.571429
98.9183	13.3664	99.2245	0.268476	0.135716	0.585366
98.919	13.258	99.2255	0.266058	0.135716	0.613636
98.9197	13.0227	99.2265	0.263639	0.135716	0.613636
98.9205	12.8207	99.2275	0.260951	0.135716	0.613636
98.9213	12.6873	99.2285	0.258264	0.135447	0.613636
98.922	12.6555	99.2295	0.255308	0.135179	0.613636
98.9227	12.525	99.2305	0.252352	0.13491	0.627907
98.9235	12.4388	99.2315	0.249395	0.134641	0.627907
98.9243	12.465	99.2325	0.246439	0.134372	0.627907
98.925	12.5207	99.2335	0.243483	0.134104	0.627907
98.9257	12.4665	99.2345	0.240527	0.133835	0.627907
98.9265	12.3225	99.2355	0.237571	0.133566	0.642857
98.9273	12.3103	99.2365	0.234614	0.133298	0.642857
98.928	12.4125	99.2375	0.231658	0.13276	0.642857
98.9287	12.5541	99.2385	0.228702	0.132223	0.642857
98.9295	12.6833	99.2395	0.225746	0.131685	0.658537
98.9303	12.784	99.2405	0.22279	0.131148	0.658537
98.931	12.8947	99.2415	0.220102	0.13061	0.658537
98.9317	12.9432	99.2425	0.217415	0.130073	0.658537
98.9325	12.9848	99.2435	0.214727	0.129535	0.658537
98.9333	12.9674	99.2445	0.21204	0.128998	0.658537
98.934	12.7921	99.2455	0.209621	0.12846	0.658537
98.9347	12.7302	99.2465	0.207471	0.127923	0.648649
98.9355	12.7714	99.2475	0.205321	0.127385	0.685714
98.9363	12.8304	99.2485	0.203171	0.126579	0.705882
98.937	12.8603	99.2495	0.201021	0.125773	0.705882
98.9377	12.8807	99.2505	0.19914	0.124966	0.705882
98.9385	13.0165	99.2515	0.197259	0.12416	0.705882
98.9393	13.1772	99.2525	0.195378	0.123354	0.705882
98.94	13.1983	99.2535	0.193496	0.122548	0.705882
98.9407	13.0962	99.2545	0.191615	0.121741	0.677419
98.9415	13.0612	99.2555	0.190003	0.120935	0.677419
98.9423	13.0384	99.2565	0.18839	0.11986	0.677419
98.943	12.9388	99.2575	0.186778	0.118785	0.7
98.9437	12.7651	99.2585	0.185165	0.117173	0.7
98.9445	12.6221	99.2595	0.183553	0.11556	0.724138
98.9453	12.697	99.2605	0.18194	0.113948	0.724138
98.946	12.716	99.2615	0.180597	0.112335	0.724138
98.9467	12.6759	99.2625	0.179253	0.110723	0.724138
98.9475	12.6999	99.2635	0.177909	0.108842	0.724138
98.9483	12.7693	99.2645	0.176565	0.10696	0.724138
98.949	13.0293	99.2655	0.175222	0.105079	0.724138
98.9497	13.1877	99.2665	0.174147	0.103198	0.724138
98.9505	13.1594	99.2675	0.173072	0.101317	0.692308
98.9513	13.1749	99.2685	0.171997	0.0994356	0.692308
98.952	13.23	99.2695	0.170922	0.0975544	0.692308
98.9527	13.2514	99.2705	0.170384	0.0956732	0.692308
98.9535	13.0413	99.2715	0.170384	0.093792	0.666667
98.9543	12.7853	99.2725	0.170384	0.0919108	0.666667
98.955	12.7153	99.2735	0.170384	0.0900296	0.666667
98.9557	12.6629	99.2745	0.170384	0.0881483	0.666667
98.9565	12.5779	99.2755	0.170384	0.0862671	0.642857
98.9573	12.5077	99.2765	0.170384	0.0843859	0.62069
98.958	12.4869	99.2775	0.170384	0.0827734	0.62069
98.9587	12.5132	99.2785	0.170384	0.081161	0.576923
98.9595	12.6087	99.2795	0.170384	0.0792798	0.576923
98.9603	12.7114	99.2805	0.170384	0.0773985	0.576923
98.961	12.8629	99.2815	0.170653	0.0755173	0.576923
98.9617	13.0053	99.2825	0.171728	0.0736361	0.576923
98.9625	13.0864	99.2835	0.172803	0.0717549	0.576923
98.9633	13.1694	99.2845	0.174147	0.0698737	0.576923
98.964	13.2408	99.2855	0.17549	0.0682612	0.576923
98.9647	13.266	99.2865	0.176834	0.0666488	0.576923
98.9655	13.2064	99.2875	0.178178	0.0650363	0.576923
98.9663	13.1811	99.2885	0.17979	0.0634238	0.45
98.967	13.2341	99.2895	0.181403	0.0618113	0.45
98.9677	13.2138	99.2905	0.183284	0.0601989	0.45
98.9685	13.1123	99.2915	0.185165	0.0585864	0.45
98.9693	13.0431	99.2925	0.187046	0.0569739	0.45
98.97	13.0372	99.2935	0.188928	0.0553615	0.352941
98.9707	13.0818	99.2945	0.190809	0.053749	0.352941
98.9715	13.1679	99.2955	0.19269	0.0521365	0.352941
98.9723	13.2692	99.2965	0.194571	0.0505241	0.352941
98.973	13.3819	99.2975	0.196453	0.0489116	0.352941
98.9737	13.4409	99.2985	0.198334	0.0475679	0.352941
98.9745	13.3969	99.2995	0.200215	0.0462241	0.352941
98.9753	13.2685	99.3005	0.202096	0.0448804	0.333333
98.976	13.0548	99.3015	0.203977	0.0438054	0.333333
98.9767	12.9159	99.3025	0.20559	0.0427304	0.333333
98.9775	12.8337	99.3035	0.207202	0.0416555	0.333333
98.9783	12.8192	99.3045	0.208815	0.0405805	0.333333
98.979	12.9343	99.3055	0.210427	0.0395055	0.333333
98.9797	13.0615	99.3065	0.211771	0.0384305	0.333333
98.9805	13.2391	99.3075	0.212577	0.0373555	0.315789
98.9813	13.3496	99.3085	0.213383	0.0362806	0.315789
98.982	13.3641	99.3095	0.21419	0.0354743	0.1875
98.9827	13.3456	99.3105	0.214996	0.0346681	0.176471
98.9835	13.2449	99.3115	0.215802	0.0346681	0.176471
98.9843	13.109	99.3125	0.216608	0.0346681	0.176471
98.985	12.9932	99.3135	0.217415	0.0346681	0.176471
98.9857	12.963	99.3145	0.218221	0.0346681	0.166667
98.9865	12.9173	99.3155	0.219027	0.0346681	0.166667
98.9873	12.8895	99.3165	0.219833	0.0346681	0.166667
98.988	12.9083	99.3175	0.22064	0.0346681	0.166667
98.9887	12.9382	99.3185	0.221446	0.0346681	0.166667
98.9895	12.9579	99.3195	0.222252	0.0346681	0.166667
98.9903	12.832	99.3205	0.22279	0.0346681	0.166667
98.991	12.717	99.3215	0.223327	0.0349368	0.166667
98.9917	12.6966	99.3225	0.223865	0.0354743	0.166667
98.9925	12.7144	99.3235	0.224402	0.0365493	0.166667
98.9933	12.7572	99.3245	0.22494	0.037893	0.166667
98.994	12.8033	99.3255	0.225208	0.0392368	0.166667
98.9947	12.9216	99.3265	0.225477	0.0405805	0.166667
98.9955	13.0716	99.3275	0.225746	0.0419242	0.166667
98.9963	13.0958	99.3285	0.225746	0.0432679	0.166667
98.997	12.9796	99.3295	0.225746	0.0446117	0.166667
98.9977	12.911	99.3305	0.225746	0.0459554	0.166667
98.9985	12.9034	99.3315	0.225746	0.0472991	0.285714
98.9993	12.8731	99.3325	0.225746	0.0486428	0.285714
99	12.7995	99.3335	0.225746	0.0499866	0.285714
99.0007	12.7997	99.3345	0.225746	0.0513303	0.285714
99.0015	12.9025	99.3355	0.225746	0.052674	0.285714
99.0023	12.9353	99.3365	0.225746	0.0540177	0.285714
99.003	12.9093	99.3375	0.225746	0.0553615	0.3
99.0037	12.9154	99.3385	0.225746	0.0567052	0.3
99.0045	12.9182	99.3395	0.22494	0.0580489	0.3
99.0053	12.7819	99.3405	0.224133	0.0596614	0.3
99.006	12.6915	99.3415	0.22279	0.0612739	0.391304
99.0067	12.7119	99.3425	0.221177	0.0628863	0.391304
99.0075	12.7655	99.3435	0.219565	0.0644988	0.461538
99.0083	12.8348	99.3445	0.217952	0.0658425	0.517241
99.009	12.8548	99.3455	0.216071	0.0671862	0.517241
99.0097	12.992	99.3465	0.21419	0.06853	0.517241
99.0105	13.0778	99.3475	0.212309	0.0698737	0.517241
99.0113	13.0511	99.3485	0.210427	0.0712174	0.517241
99.012	13.0751	99.3495	0.208546	0.0725611	0.517241
99.0127	13.0841	99.3505	0.206665	0.0739049	0.535714
99.0135	13.0408	99.3515	0.204784	0.0752486	0.535714
99.0143	12.9361	99.3525	0.202902	0.0765923	0.535714
99.015	12.8604	99.3535	0.201021	0.077936	0.617647
99.0157	12.9153	99.3545	0.19914	0.0792798	0.617647
99.0165	12.9322	99.3555	0.197528	0.0806235	0.636364
99.0173	12.9047	99.3565	0.196184	0.0819672	0.636364
99.018	12.9123	99.3575	0.19484	0.0833109	0.636364
99.0187	12.9108	99.3585	0.193496	0.0846547	0.636364
99.0195	12.8889	99.3595	0.192153	0.0859984	0.636364
99.0203	12.8033	99.3605	0.190809	0.0873421	0.636364
99.021	12.7279	99.3615	0.189465	0.0886858	0.636364
99.0217	12.7208	99.3625	0.188121	0.0897608	0.636364
99.0225	12.8547	99.3635	0.186778	0.0908358	0.636364
99.0233	13.0899	99.3645	0.185434	0.0919108	0.636364
99.024	13.1933	99.3655	0.18409	0.0929858	0.636364
99.0247	13.1314	99.3665	0.182747	0.0940607	0.636364
99.0255	13.0394	99.3675	0.181403	0.0951357	0.636364
99.0263	12.9121	99.3685	0.180328	0.0962107	0.677419
99.027	12.751	99.3695	0.178984	0.0972857	0.677419
99.0277	12.6193	99.3705	0.17764	0.0983607	0.677419
99.0285	12.6247	99.3715	0.176297	0.0994356	0.7
99.0293	12.8045	99.3725	0.174953	0.100242	0.724138
99.03	12.8873	99.3735	0.173609	0.101048	0.724138
99.0307	12.9326	99.3745	0.172266	0.101586	0.692308
99.0315	12.9923	99.3755	0.170922	0.101854	0.692308
99.0323	12.9707	99.3765	0.169578	0.102123	0.692308
99.033	13.0141	99.3775	0.168234	0.102392	0.692308
99.0337	13.0024	99.3785	0.166891	0.102661	0.692308
99.0345	12.9815	99.3795	0.165547	0.102661	0.692308
99.0353	12.9982	99.3805	0.164203	0.102661	0.692308
99.036	13.0149	99.3815	0.163128	0.102661	0.692308
99.0367	13.0035	99.3825	0.162053	0.102661	0.692308
99.0375	13.0034	99.3835	0.160978	0.102661	0.692308
99.0383	13.0198	99.3845	0.159903	0.102661	0.692308
99.039	13.0513	99.3855	0.158828	0.102661	0.666667
99.0397	12.9752	99.3865	0.158022	0.102661	0.642857
99.0405	12.8413	99.3875	0.157216	0.102661	0.642857
99.0413	12.8615	99.3885	0.156678	0.102661	0.642857
99.042	12.7846	99.3895	0.156141	0.102392	0.642857
99.0427	12.6863	99.3905	0.155872	0.102123	0.642857
99.0435	12.5846	99.3915	0.155603	0.101854	0.642857
99.0443	12.4633	99.3925	0.155603	0.101586	0.642857
99.045	12.402	99.3935	0.155603	0.101317	0.642857
99.0457	12.3615	99.3945	0.155603	0.101048	0.642857
99.0465	12.4194	99.3955	0.155603	0.101048	0.642857
99.0473	12.4646	99.3965	0.155603	0.101048	0.642857
99.048	12.4442	99.3975	0.155603	0.101048	0.642857
99.0487	12.5237	99.3985	0.155603	0.101048	0.642857
99.0495	12.6103	99.3995	0.155603	0.101048	0.666667
99.0503	12.5444	99.4005	0.155603	0.101048	0.666667
99.051	12.4433	99.4015	0.155603	0.101048	0.666667
99.0517	12.4959	99.4025	0.156141	0.101048	0.666667
99.0525	12.6748	99.4035	0.157485	0.101048	0.666667
99.0533	12.804	99.4045	0.158828	0.101048	0.666667
99.054	12.8795	99.4055	0.160441	0.101317	0.666667
99.0547	13.0229	99.4065	0.162053	0.101586	0.666667
99.0555	13.0599	99.4075	0.163666	0.101854	0.666667
99.0563	12.915	99.4085	0.165278	0.102123	0.666667
99.057	12.8307	99.4095	0.166891	0.102392	0.666667
99.0577	12.9012	99.4105	0.168503	0.102661	0.666667
99.0585	12.9485	99.4115	0.170116	0.102929	0.666667
99.0593	12.8547	99.4125	0.172266	0.103198	0.666667
99.06	12.7737	99.4135	0.174415	0.103467	0.666667
99.0607	12.7014	99.4145	0.176565	0.103736	0.666667
99.0615	12.6002	99.4155	0.178715	0.104004	0.666667
99.0623	12.3823	99.4165	0.180597	0.104542	0.666667
99.063	12.2412	99.4175	0.182209	0.105079	0.666667
99.0637	12.3134	99.4185	0.18409	0.105886	0.642857
99.0645	12.4633	99.4195	0.185972	0.106692	0.642857
99.0653	12.6737	99.4205	0.188121	0.107498	0.62069
99.066	12.8157	99.4215	0.190271	0.108304	0.62069
99.0667	13.0107	99.4225	0.192421	0.10911	0.62069
99.0675	13.1779	99.4235	0.194571	0.109917	0.62069
99.0683	13.0912	99.4245	0.196721	0.110723	0.62069
99.069	12.9062	99.4255	0.198871	0.111529	0.65625
99.0697	12.7692	99.4265	0.201021	0.112335	0.65625
99.0705	12.7988	99.4275	0.203171	0.113142	0.65625
99.0713	12.9025	99.4285	0.205321	0.113948	0.65625
99.072	12.9299	99.4295	0.207471	0.114754	0.65625
99.0727	12.9998	99.4305	0.20989	0.115292	0.636364
99.0735	13.1221	99.4315	0.212309	0.115829	0.636364
99.0743	13.1802	99.4325	0.214727	0.116367	0.617647
99.075	13.1694	99.4335	0.217146	0.116904	0.617647
99.0757	13.0385	99.4345	0.219833	0.117442	0.617647
99.0765	12.8617	99.4355	0.222521	0.117979	0.6
99.0773	12.7864	99.4365	0.225208	0.118517	0.6
99.078	12.7471	99.4375	0.227896	0.119054	0.6
99.0787	12.7323	99.4385	0.230583	0.119323	0.6
99.0795	12.7099	99.4395	0.233271	0.119592	0.6
99.0803	12.7875	99.4405	0.235958	0.11986	0.6
99.081	12.9967	99.4415	0.238646	0.120129	0.6
99.0817	13.2383	99.4425	0.241333	0.120398	0.567568
99.0825	13.4547	99.4435	0.24402	0.120666	0.567568
99.0833	13.5638	99.4445	0.246708	0.120935	0.567568
99.084	13.5815	99.4455	0.249395	0.120935	0.567568
99.0847	13.4605	99.4465	0.252083	0.120935	0.6
99.0855	13.3208	99.4475	0.25477	0.120935	0.6
99.0863	13.2191	99.4485	0.257458	0.120935	0.613636
99.087	13.1325	99.4495	0.259339	0.120935	0.613636
99.0877	13.0543	99.4505	0.26122	0.120935	0.6
99.0885	12.9983	99.4515	0.262833	0.120935	0.6
99.0893	13.1064	99.4525	0.264445	0.120935	0.6
99.09	13.197	99.4535	0.266058	0.120935	0.6
99.0907	13.1678	99.4545	0.26767	0.120935	0.6
99.0915	13.1397	99.4555	0.269282	0.120935	0.6
99.0923	13.1991	99.4565	0.270895	0.120398	0.6
99.093	13.2583	99.4575	0.272507	0.11986	0.6
99.0938	13.135	99.4585	0.273851	0.119323	0.6
99.0945	13.0612	99.4595	0.275195	0.118785	0.6
99.0952	13.0596	99.4605	0.276539	0.118248	0.571429
99.096	13.0583	99.4615	0.277614	0.11771	0.571429
99.0968	13.0003	99.4625	0.278689	0.117173	0.571429
99.0975	12.8567	99.4635	0.278689	0.116635	0.571429
99.0982	12.8399	99.4645	0.278689	0.116098	0.55814
99.099	12.822	99.4655	0.278689	0.11556	0.55814
99.0998	12.7664	99.4665	0.278689	0.115023	0.55814
99.1005	12.7017	99.4675	0.278689	0.114485	0.55814
99.1012	12.7489	99.4685	0.278689	0.113948	0.525
99.102	12.9081	99.4695	0.278689	0.11341	0.525
99.1028	13.0094	99.4705	0.278689	0.112873	0.525
99.1035	13.0417	99.4715	0.278689	0.112335	0.525
99.1042	13.0297	99.4725	0.278689	0.111798	0.525
99.105	13.063	99.4735	0.278151	0.11126	0.525
99.1058	12.9808	99.4745	0.276807	0.110723	0.525
99.1065	12.8212	99.4755	0.275195	0.110185	0.525
99.1072	12.7213	99.4765	0.273582	0.109648	0.525
99.108	12.7124	99.4775	0.27197	0.108304	0.486486
99.1088	12.8002	99.4785	0.270357	0.10696	0.486486
99.1095	12.807	99.4795	0.268476	0.105348	0.514286
99.1102	12.7598	99.4805	0.266595	0.103736	0.514286
99.111	12.7588	99.4815	0.264445	0.102123	0.514286
99.1118	12.7369	99.4825	0.262295	0.100511	0.514286
99.1125	12.6376	99.4835	0.260145	0.0988981	0.514286
99.1132	12.4714	99.4845	0.257995	0.0972857	0.46875
99.114	12.2998	99.4855	0.255845	0.0956732	0.46875
99.1148	12.3089	99.4865	0.253695	0.0940607	0.46875
99.1155	12.3889	99.4875	0.251545	0.0924483	0.46875
99.1162	12.3408	99.4885	0.249395	0.0908358	0.483871
99.117	12.4207	99.4895	0.247245	0.0889546	0.483871
99.1178	12.6689	99.4905	0.245095	0.0870734	0.483871
99.1185	12.8727	99.4915	0.242945	0.0854609	0.483871
99.1192	12.951	99.4925	0.240795	0.0838484	0.483871
99.12	12.9603	99.4935	0.238646	0.082236	0.5
99.1208	13.0709	99.4945	0.236496	0.0806235	0.5
99.1215	13.0727	99.4955	0.234077	0.079011	0.5
99.1222	12.8718	99.4965	0.231658	0.0773985	0.5
99.123	12.7596	99.4975	0.229239	0.0757861	0.5
99.1238	12.765	99.4985	0.226821	0.0741736	0.5
99.1245	12.7915	99.4995	0.224402	0.0728299	0.517241
99.1252	12.8155	99.5005	0.221983	0.0714862	0.535714
99.126	12.869	99.5015	0.219565	0.0701424	0.555556
99.1268	12.8917	99.5025	0.217146	0.0687987	0.576923
99.1275	12.8372	99.5035	0.214727	0.067455	0.576923
99.1282	12.6981	99.5045	0.212309	0.0661113	0.576923
99.129	12.6169	99.5055	0.20989	0.0647675	0.6
99.1298	12.5498	99.5065	0.207471	0.0634238	0.6
99.1305	12.4492	99.5075	0.205052	0.0620801	0.473684
99.1312	12.5492	99.5085	0.202634	0.0610051	0.473684
99.132	12.7097	99.5095	0.200215	0.0599301	0.473684
99.1328	12.7782	99.5105	0.198334	0.0588551	0.473684
99.1335	12.7977	99.5115	0.196453	0.0577802	0.473684
99.1342	12.834	99.5125	0.194571	0.0567052	0.473684
99.135	12.9069	99.5135	0.19269	0.0556302	0.473684
99.1358	12.9018	99.5145	0.190809	0.0545552	0.473684
99.1365	12.9081	99.5155	0.188928	0.0534802	0.473684
99.1372	12.9905	99.5165	0.187315	0.0524053	0.473684
99.138	13.0323	99.5175	0.185703	0.0513303	0.473684
99.1388	13.1054	99.5185	0.18409	0.0502553	0.473684
99.1395	13.1899	99.5195	0.182747	0.0491803	0.375
99.1402	13.1675	99.5205	0.181403	0.0481053	0.375
99.141	13.0717	99.5215	0.180059	0.0470304	0.375
99.1418	12.9555	99.5225	0.178715	0.0459554	0.375
99.1425	12.8347	99.5235	0.177372	0.0448804	0.375
99.1432	12.751	99.5245	0.176297	0.0438054	0.375
99.144	12.5962	99.5255	0.175222	0.0427304	0.375
99.1448	12.5844	99.5265	0.174147	0.0416555	0.375
99.1455	12.7695	99.5275	0.173072	0.0405805	0.375
99.1462	12.8289	99.5285	0.171997	0.0395055	0.375
99.147	12.8426	99.5295	0.171997	0.0384305	0.375
99.1478	12.852	99.5305	0.171997	0.0373555	0.375
99.1485	12.9168	99.5315	0.171997	0.0365493	0.375
99.1492	12.8694	99.5325	0.171997	0.0357431	0.375
99.15	12.6803	99.5335	0.171997	0.0349368	0.375
99.1508	12.6995	99.5345	0.171997	0.0341306	0.375
99.1515	12.8216	99.5355	0.171997	0.0333244	0.375
99.1522	12.8649	99.5365	0.171997	0.0325181	0.375
99.153	12.882	99.5375	0.171997	0.0317119	0.375
99.1538	12.8911	99.5385	0.171997	0.0314432	0.375
99.1545	12.9447	99.5395	0.172534	0.0311744	0.375
99.1552	12.9325	99.5405	0.173072	0.0309057	0.375
99.156	12.8157	99.5415	0.173609	0.0306369	0.375
99.1568	12.7448	99.5425	0.174147	0.0303682	0.375
99.1575	12.6765	99.5435	0.174953	0.0300994	0.375
99.1582	12.5952	99.5445	0.175759	0.0298307	0.375
99.159	12.5049	99.5455	0.176565	0.0295619	0.230769
99.1598	12.5157	99.5465	0.17764	0.0292932	0.214286
99.1605	12.5159	99.5475	0.178715	0.0290245	0.214286
99.1612	12.4274	99.5485	0.17979	0.0287557	0.214286
99.162	12.4522	99.5495	0.180865	0.028487	0.214286
99.1628	12.5997	99.5505	0.18194	0.028487	0.214286
99.1635	12.6997	99.5515	0.182747	0.028487	0.214286
99.1642	12.6807	99.5525	0.183553	0.028487	0.214286
99.165	12.7994	99.5535	0.184359	0.028487	0.214286
99.1658	12.9322	99.5545	0.185165	0.028487	0.214286
99.1665	12.9189	99.5555	0.185972	0.028487	0.214286
99.1672	12.7305	99.5565	0.186778	0.028487	0.214286
99.168	12.5089	99.5575	0.187584	0.028487	0.214286
99.1688	12.4761	99.5585	0.18839	0.028487	0.214286
99.1695	12.4818	99.5595	0.189196	0.028487	0.214286
99.1702	12.4876	99.5605	0.190003	0.028487	0.214286
99.171	12.503	99.5615	0.190809	0.028487	0.352941
99.1718	12.7108	99.5625	0.191615	0.028487	0.333333
99.1725	12.9886	99.5635	0.192421	0.028487	0.333333
99.1732	13.0274	99.5645	0.193228	0.028487	0.333333
99.174	13.0115	99.5655	0.194034	0.028487	0.333333
99.1748	13.0858	99.5665	0.19484	0.028487	0.333333
99.1755	13.1464	99.5675	0.195646	0.028487	0.333333
99.1762	13.1753	99.5685	0.196453	0.028487	0.333333
99.177	13.1742	99.5695	0.197259	0.028487	0.333333
99.1778	13.193	99.5705	0.198065	0.028487	0.333333
99.1785	13.1543	99.5715	0.198871	0.028487	0.333333
99.1792	13.0654	99.5725	0.199678	0.028487	0.333333
99.18	13.0758	99.5735	0.200484	0.028487	0.315789
99.1808	13.0145	99.5745	0.20129	0.0287557	0.315789
99.1815	12.9304	99.5755	0.202096	0.0290245	0.315789
99.1822	12.959	99.5765	0.203171	0.0295619	0.3
99.183	13.0756	99.5775	0.203977	0.0300994	0.3
99.1838	13.1437	99.5785	0.204784	0.0306369	0.3
99.1845	13.1332	99.5795	0.20559	0.0311744	0.3
99.1852	13.1436	99.5805	0.206396	0.0317119	0.3
99.186	13.1179	99.5815	0.207202	0.0322494	0.315789
99.1868	13.0375	99.5825	0.208009	0.0327869	0.315789
99.1875	12.8832	99.5835	0.208815	0.0333244	0.315789
99.1882	12.7652	99.5845	0.209621	0.0338619	0.315789
99.189	12.7397	99.5855	0.210427	0.0343994	0.315789
99.1898	12.6886	99.5865	0.211234	0.0349368	0.315789
99.1905	12.6603	99.5875	0.21204	0.0354743	0.315789
99.1912	12.7061	99.5885	0.212846	0.0360118	0.315789
99.192	12.8508	99.5895	0.213652	0.0365493	0.315789
99.1928	12.944	99.5905	0.214458	0.0370868	0.315789
99.1935	12.8679	99.5915	0.215265	0.0376243	0.315789
99.1942	12.7613	99.5925	0.216071	0.037893	0.315789
99.195	12.7235	99.5935	0.216608	0.0381618	0.315789
99.1958	12.6608	99.5945	0.217146	0.0384305	0.315789
99.1965	12.5155	99.5955	0.217683	0.0386993	0.315789
99.1972	12.4209	99.5965	0.217952	0.038968	0.315789
99.198	12.4266	99.5975	0.218221	0.0392368	0.315789
99.1988	12.5789	99.5985	0.218221	0.0395055	0.315789
99.1995	12.6493	99.5995	0.218221	0.0397743	0.315789
99.2002	12.6216	99.6005	0.218221	0.040043	0.315789
99.201	12.6782	99.6015	0.218221	0.0403117	0.315789
99.2018	12.7537	99.6025	0.218221	0.0405805	0.315789
99.2025	12.7848	99.6035	0.218221	0.0408492	0.315789
99.2032	12.7018	99.6045	0.218221	0.041118	0.409091
99.204	12.718	99.6055	0.218221	0.0413867	0.409091
99.2048	12.8882	99.6065	0.218221	0.0416555	0.391304
99.2055	12.972	99.6075	0.218221	0.0419242	0.391304
99.2062	12.9701	99.6085	0.217683	0.0419242	0.391304
99.207	13.057	99.6095	0.217146	0.0419242	0.391304
99.2078	13.1272	99.6105	0.216608	0.0419242	0.391304
99.2085	13.17	99.6115	0.216071	0.0419242	0.391304
99.2092	13.1602	99.6125	0.215802	0.0419242	0.391304
99.21	13.117	99.6135	0.215533	0.0419242	0.391304
99.2108	13.1015	99.6145	0.215265	0.0419242	0.391304
99.2115	12.942	99.6155	0.215265	0.0419242	0.391304
99.2122	12.8454	99.6165	0.215265	0.0419242	0.391304
99.213	12.7516	99.6175	0.215265	0.0419242	0.391304
99.2138	12.6343	99.6185	0.215265	0.0419242	0.391304
99.2145	12.6121	99.6195	0.215265	0.0419242	0.391304
99.2152	12.6206	99.6205	0.215265	0.0419242	0.391304
99.216	12.6683	99.6215	0.215265	0.0419242	0.391304
99.2168	12.6238	99.6225	0.215265	0.0419242	0.391304
99.2175	12.5471	99.6235	0.215265	0.0419242	0.391304
99.2182	12.5032	99.6245	0.215265	0.0419242	0.391304
99.219	12.4191	99.6255	0.215265	0.0419242	0.391304
99.2198	12.3783	99.6265	0.215265	0.0419242	0.409091
99.2205	12.4846	99.6275	0.215265	0.0419242	0.409091
99.2212	12.6673	99.6285	0.215265	0.0419242	0.409091
99.222	12.821	99.6295	0.215265	0.0419242	0.409091
99.2228	12.8694	99.6305	0.215265	0.0419242	0.409091
99.2235	12.8693	99.6315	0.215265	0.0419242	0.409091
99.2242	12.9099	99.6325	0.215265	0.0419242	0.409091
99.225	12.8331	99.6335	0.215265	0.0419242	0.428571
99.2258	12.7102	99.6345	0.215265	0.0419242	0.428571
99.2265	12.6395	99.6355	0.215265	0.0413867	0.428571
99.2272	12.6885	99.6365	0.215265	0.0408492	0.428571
99.228	12.8347	99.6375	0.214996	0.0403117	0.428571
99.2288	12.8702	99.6385	0.214996	0.0397743	0.333333
99.2295	12.9181	99.6395	0.214996	0.0392368	0.333333
99.2302	12.9809	99.6405	0.214996	0.0386993	0.333333
99.231	13.0392	99.6415	0.214996	0.0381618	0.333333
99.2318	13.0898	99.6425	0.214996	0.0376243	0.333333
99.2325	13.0908	99.6435	0.214996	0.0370868	0.333333
99.2332	13.1548	99.6445	0.214996	0.0365493	0.333333
99.234	13.1962	99.6455	0.214996	0.0360118	0.315789
99.2348	13.2517	99.6465	0.214996	0.0354743	0.315789
99.2355	13.2754	99.6475	0.214996	0.0349368	0.315789
99.2362	13.2668	99.6485	0.215533	0.0343994	0.315789
99.237	13.2454	99.6495	0.216071	0.0338619	0.315789
99.2378	13.1494	99.6505	0.216608	0.0333244	0.315789
99.2385	13.1724	99.6515	0.217146	0.0327869	0.315789
99.2392	13.1433	99.6525	0.217683	0.0322494	0.315789
99.24	13.131	99.6535	0.218221	0.0317119	0.315789
99.2408	13.127	99.6545	0.218758	0.0311744	0.315789
99.2415	13.0342	99.6555	0.219296	0.0306369	0.315789
99.2422	12.9357	99.6565	0.219833	0.0300994	0.315789
99.243	12.7567	99.6575	0.22064	0.0295619	0.315789
99.2438	12.7059	99.6585	0.221446	0.0290245	0.315789
99.2445	12.6548	99.6595	0.222252	0.028487	0.315789
99.2452	12.4941	99.6605	0.223058	0.0279495	0.315789
99.246	12.4134	99.6615	0.223865	0.027412	0.315789
99.2468	12.4388	99.6625	0.224671	0.0268745	0.315789
99.2475	12.4342	99.6635	0.225477	0.026337	0.315789
99.2482	12.4632	99.6645	0.226552	0.0257995	0.315789
99.249	12.6077	99.6655	0.227627	0.025262	0.1875
99.2498	12.7446	99.6665	0.228702	0.0249933	0.1875
99.2505	12.8418	99.6675	0.229777	0.0247245	0.1875
99.2512	12.8491	99.6685	0.230852	0.0244558	0.1875
99.252	12.8393	99.6695	0.231927	0.0244558	0.1875
99.2528	12.7471	99.6705	0.233002	0.0244558	0.1875
99.2535	12.6314	99.6715	0.234077	0.0244558	0.1875
99.2542	12.6555	99.6725	0.235152	0.0244558	0.1875
99.255	12.6255	99.6735	0.236227	0.0244558	0.176471
99.2558	12.6328	99.6745	0.237302	0.0244558	0.176471
99.2565	12.7377	99.6755	0.238108	0.0244558	0.166667
99.2572	12.7544	99.6765	0.238646	0.0244558	0.157895
99.258	12.765	99.6775	0.239183	0.0244558	0.157895
99.2588	12.7829	99.6785	0.239721	0.0244558	0.157895
99.2595	12.8316	99.6795	0.240258	0.0244558	0.157895
99.2602	12.9087	99.6805	0.240795	0.0244558	0.157895
99.261	12.906	99.6815	0.241333	0.0244558	0.157895
99.2618	12.9891	99.6825	0.24187	0.0244558	0.157895
99.2625	13.103	99.6835	0.242408	0.0247245	0.157895
99.2632	13.1842	99.6845	0.242945	0.0249933	0.157895
99.264	13.2836	99.6855	0.243483	0.025262	0.157895
99.2648	13.22	99.6865	0.24402	0.0255308	0.157895
99.2655	13.1704	99.6875	0.244558	0.0257995	0.157895
99.2662	13.1727	99.6885	0.245364	0.0260683	0.157895
99.267	13.0739	99.6895	0.24617	0.026337	0.157895
99.2678	12.9654	99.6905	0.247245	0.0266058	0.157895
99.2685	12.9905	99.6915	0.24832	0.0268745	0.157895
99.2692	13.1929	99.6925	0.249664	0.0271432	0.157895
99.27	13.2776	99.6935	0.251277	0.027412	0.157895
99.2708	13.1985	99.6945	0.252889	0.0276807	0.157895
99.2715	13.2086	99.6955	0.254501	0.0279495	0.157895
99.2722	13.244	99.6965	0.256114	0.028487	0.272727
99.273	13.1334	99.6975	0.257726	0.0290245	0.272727
99.2738	13.0085	99.6985	0.259339	0.0295619	0.272727
99.2745	13.1122	99.6995	0.26122	0.0300994	0.272727
99.2752	13.3155	99.7005	0.263101	0.0306369	0.272727
99.276	13.2837	99.7015	0.264983	0.0311744	0.272727
99.2768	13.2692	99.7025	0.266864	0.0317119	0.272727
99.2775	13.4466	99.7035	0.268745	0.0322494	0.272727
99.2782	13.5124	99.7045	0.270357	0.0327869	0.272727
99.279	13.3757	99.7055	0.272239	0.0333244	0.285714
99.2798	13.2462	99.7065	0.273851	0.0338619	0.285714
99.2805	13.3105	99.7075	0.275195	0.0343994	0.285714
99.2812	13.2542	99.7085	0.276539	0.0349368	0.285714
99.282	13.0505	99.7095	0.277882	0.0354743	0.285714
99.2827	12.9623	99.7105	0.279226	0.0360118	0.285714
99.2835	13.0002	99.7115	0.28057	0.0365493	0.285714
99.2843	13.1109	99.7125	0.281913	0.0370868	0.285714
99.285	13.1146	99.7135	0.283257	0.0376243	0.375
99.2857	13.1731	99.7145	0.284601	0.0381618	0.375
99.2865	13.3287	99.7155	0.286213	0.0386993	0.375
99.2873	13.4506	99.7165	0.287826	0.0395055	0.375
99.288	13.5384	99.7175	0.289438	0.0403117	0.375
99.2887	13.5072	99.7185	0.291051	0.041118	0.36
99.2895	13.5991	99.7195	0.292663	0.042193	0.36
99.2903	13.637	99.7205	0.294276	0.0432679	0.346154
99.291	13.562	99.7215	0.295888	0.0443429	0.346154
99.2917	13.5596	99.7225	0.297501	0.0454179	0.333333
99.2925	13.4928	99.7235	0.299113	0.0467616	0.321429
99.2933	13.4365	99.7245	0.300726	0.0481053	0.321429
99.294	13.3271	99.7255	0.302338	0.0494491	0.321429
99.2947	13.246	99.7265	0.303951	0.0510615	0.321429
99.2955	13.2236	99.7275	0.305563	0.0524053	0.321429
99.2963	13.1621	99.7285	0.307175	0.053749	0.321429
99.297	13.1245	99.7295	0.308788	0.0550927	0.310345
99.2977	13.1172	99.7305	0.3104	0.0564364	0.310345
99.2985	13.1478	99.7315	0.312013	0.0577802	0.310345
99.2993	13.1835	99.7325	0.313625	0.0591239	0.310345
99.3	13.2222	99.7335	0.315238	0.0604676	0.310345
99.3007	13.3064	99.7345	0.31685	0.0618113	0.310345
99.3015	13.4331	99.7355	0.318463	0.0631551	0.3
99.3023	13.468	99.7365	0.320344	0.0644988	0.3
99.303	13.4005	99.7375	0.322225	0.0658425	0.3
99.3037	13.373	99.7385	0.324106	0.0671862	0.3
99.3045	13.2599	99.7395	0.325988	0.06853	0.3
99.3053	13.0628	99.7405	0.327869	0.0698737	0.3
99.306	12.956	99.7415	0.32975	0.0712174	0.3
99.3067	12.9557	99.7425	0.331631	0.0725611	0.3
99.3075	13.0517	99.7435	0.333512	0.0739049	0.3
99.3083	13.0716	99.7445	0.335394	0.0747111	0.3
99.309	13.0942	99.7455	0.337275	0.0755173	0.290323
99.3097	13.1788	99.7465	0.339156	0.0763236	0.352941
99.3105	13.1593	99.7475	0.340769	0.0771298	0.352941
99.3113	13.1438	99.7485	0.342381	0.077936	0.352941
99.312	13.0576	99.7495	0.343456	0.0787423	0.405405
99.3127	13.0233	99.7505	0.344531	0.0795485	0.405405
99.3135	13.0186	99.7515	0.344531	0.0803547	0.405405
99.3143	12.876	99.7525	0.344531	0.081161	0.405405
99.315	12.7649	99.7535	0.344531	0.0819672	0.45
99.3157	12.6563	99.7545	0.344531	0.0827734	0.45
99.3165	12.6323	99.7555	0.344531	0.0838484	0.45
99.3173	12.6963	99.7565	0.344531	0.0849234	0.488372
99.318	12.7998	99.7575	0.344531	0.0862671	0.488372
99.3187	13.0124	99.7585	0.344531	0.0876109	0.488372
99.3195	13.1796	99.7595	0.344531	0.0889546	0.488372
99.3203	13.257	99.7605	0.344531	0.0902983	0.488372
99.321	13.3387	99.7615	0.344531	0.091642	0.488372
99.3217	13.3572	99.7625	0.343725	0.0929858	0.488372
99.3225	13.3219	99.7635	0.342919	0.0943295	0.488372
99.3233	13.2866	99.7645	0.341844	0.0956732	0.488372
99.324	13.2954	99.7655	0.340769	0.0970169	0.488372
99.3247	13.3514	99.7665	0.339425	0.0983607	0.488372
99.3255	13.4152	99.7675	0.337812	0.0997044	0.488372
99.3263	13.4491	99.7685	0.335931	0.101048	0.488372
99.327	13.4626	99.7695	0.33405	0.102392	0.488372
99.3277	13.4457	99.7705	0.332169	0.103736	0.488372
99.3285	13.4321	99.7715	0.330288	0.105079	0.488372
99.3293	13.5033	99.7725	0.328406	0.106423	0.488372
99.33	13.4982	99.7735	0.326525	0.107767	0.488372
99.3307	13.4261	99.7745	0.324644	0.10911	0.45
99.3315	13.3408	99.7755	0.322763	0.110454	0.45
99.3323	13.3103	99.7765	0.320344	0.111798	0.45
99.333	13.3911	99.7775	0.317925	0.112873	0.461538
99.3337	13.3718	99.7785	0.315507	0.112873	0.461538
99.3345	13.2984	99.7795	0.313088	0.112873	0.473684
99.3353	13.4106	99.7805	0.310669	0.112873	0.473684
99.336	13.6026	99.7815	0.30825	0.112873	0.473684
99.3367	13.6364	99.7825	0.305832	0.112873	0.473684
99.3375	13.5835	99.7835	0.303413	0.112873	0.486486
99.3383	13.5934	99.7845	0.300994	0.112873	0.486486
99.339	13.5821	99.7855	0.298576	0.112873	0.525
99.3397	13.4984	99.7865	0.296157	0.112873	0.525
99.3405	13.4013	99.7875	0.293738	0.112873	0.571429
99.3413	13.4018	99.7885	0.29132	0.112604	0.571429
99.342	13.3199	99.7895	0.288901	0.111529	0.571429
99.3427	13.1548	99.7905	0.286482	0.110454	0.571429
99.3435	13.1358	99.7915	0.284063	0.109379	0.571429
99.3443	13.0643	99.7925	0.281645	0.108304	0.585366
99.345	13.04	99.7935	0.279226	0.107229	0.585366
99.3457	13.0299	99.7945	0.276807	0.106154	0.6
99.3465	12.9866	99.7955	0.274657	0.105079	0.6
99.3473	12.9523	99.7965	0.272507	0.104004	0.6
99.348	12.9008	99.7975	0.270357	0.102929	0.615385
99.3487	12.9619	99.7985	0.268207	0.101854	0.631579
99.3495	12.9871	99.7995	0.266058	0.100779	0.631579
99.3503	12.9492	99.8005	0.263908	0.0997044	0.631579
99.351	12.9734	99.8015	0.261758	0.0988981	0.631579
99.3517	13.0971	99.8025	0.259876	0.0980919	0.631579
99.3525	13.1625	99.8035	0.257995	0.0972857	0.631579
99.3533	13.1087	99.8045	0.256114	0.0964794	0.631579
99.354	13.1222	99.8055	0.254233	0.095942	0.631579
99.3547	13.201	99.8065	0.25262	0.0954045	0.648649
99.3555	13.1949	99.8075	0.251008	0.094867	0.648649
99.3563	13.0961	99.8085	0.249664	0.0943295	0.617647
99.357	13.0872	99.8095	0.24832	0.093792	0.617647
99.3577	13.1316	99.8105	0.247245	0.0932545	0.580645
99.3585	13.065	99.8115	0.24617	0.092717	0.580645
99.3593	13.0532	99.8125	0.245095	0.0921795	0.580645
99.36	13.2463	99.8135	0.24402	0.091642	0.580645
99.3607	13.4302	99.8145	0.243214	0.0911045	0.535714
99.3615	13.4386	99.8155	0.242408	0.0905671	0.535714
99.3623	13.421	99.8165	0.241602	0.0897608	0.535714
99.363	13.4284	99.8175	0.240795	0.0889546	0.409091
99.3637	13.3054	99.8185	0.240258	0.0878796	0.409091
99.3645	13.1004	99.8195	0.239989	0.0868046	0.409091
99.3653	12.9738	99.8205	0.239989	0.0857296	0.409091
99.366	12.993	99.8215	0.239989	0.0846547	0.409091
99.3667	13.1334	99.8225	0.239989	0.0835797	0.409091
99.3675	13.247	99.8235	0.239989	0.0825047	0.409091
99.3683	13.3071	99.8245	0.239989	0.0814297	0.409091
99.369	13.3668	99.8255	0.239989	0.0803547	0.391304
99.3697	13.4521	99.8265	0.239989	0.0792798	0.391304
99.3705	13.5026	99.8275	0.239989	0.0782048	0.391304
99.3713	13.4472	99.8285	0.239989	0.0771298	0.391304
99.372	13.4156	99.8295	0.239989	0.0760548	0.391304
99.3727	13.4667	99.8305	0.240795	0.0749798	0.391304
99.3735	13.4441	99.8315	0.24187	0.0739049	0.461538
99.3743	13.3643	99.8325	0.242945	0.0728299	0.444444
99.375	13.2572	99.8335	0.24402	0.0717549	0.444444
99.3757	13.128	99.8345	0.245095	0.0706799	0.444444
99.3765	13.0343	99.8355	0.24617	0.0696049	0.444444
99.3773	13.0058	99.8365	0.247245	0.06853	0.428571
99.378	13.0526	99.8375	0.248589	0.067455	0.428571
99.3787	13.089	99.8385	0.249933	0.06638	0.428571
99.3795	13.2102	99.8395	0.251277	0.0655738	0.428571
99.3803	13.3573	99.8405	0.25262	0.0647675	0.428571
99.381	13.3531	99.8415	0.253964	0.06423	0.428571
99.3817	13.3328	99.8425	0.255308	0.0636926	0.428571
99.3825	13.3954	99.8435	0.256651	0.0634238	0.428571
99.3833	13.5023	99.8445	0.257995	0.0634238	0.428571
99.384	13.4482	99.8455	0.259608	0.0634238	0.428571
99.3847	13.2829	99.8465	0.26122	0.0634238	0.428571
99.3855	13.2433	99.8475	0.262833	0.0634238	0.428571
99.3863	13.2885	99.8485	0.264445	0.0634238	0.428571
99.387	13.228	99.8495	0.266058	0.0634238	0.428571
99.3877	13.116	99.8505	0.26767	0.0634238	0.428571
99.3885	13.1825	99.8515	0.269282	0.0634238	0.428571
99.3893	13.3049	99.8525	0.270895	0.0634238	0.428571
99.39	13.3883	99.8535	0.272507	0.0634238	0.428571
99.3907	13.344	99.8545	0.27412	0.0636926	0.413793
99.3915	13.3087	99.8555	0.275732	0.0639613	0.413793
99.3923	13.3954	99.8565	0.277076	0.06423	0.413793
99.393	13.4122	99.8575	0.278151	0.0644988	0.413793
99.3937	13.399	99.8585	0.279226	0.0647675	0.413793
99.3945	13.4388	99.8595	0.280301	0.0650363	0.413793
99.3953	13.5086	99.8605	0.281376	0.065305	0.413793
99.396	13.4958	99.8615	0.282451	0.0655738	0.4
99.3967	13.3619	99.8625	0.283526	0.0655738	0.4
99.3975	13.2183	99.8635	0.284332	0.0655738	0.4
99.3983	13.0964	99.8645	0.285138	0.0655738	0.4
99.399	13.0097	99.8655	0.285945	0.0655738	0.4
99.3997	12.9614	99.8665	0.286751	0.0655738	0.4
99.4005	12.9816	99.8675	0.287288	0.0655738	0.4
99.4013	12.9847	99.8685	0.287826	0.0655738	0.4
99.402	13.0099	99.8695	0.288363	0.0655738	0.4
99.4027	13.1505	99.8705	0.288901	0.0655738	0.4
99.4035	13.1518	99.8715	0.289438	0.0655738	0.4
99.4043	12.9839	99.8725	0.289707	0.0655738	0.4
99.405	12.8635	99.8735	0.289976	0.0655738	0.4
99.4057	12.805	99.8745	0.290245	0.0655738	0.4
99.4065	12.7403	99.8755	0.290513	0.0655738	0.387097
99.4073	12.6466	99.8765	0.290513	0.0655738	0.387097
99.408	12.5947	99.8775	0.290513	0.0655738	0.387097
99.4087	12.7344	99.8785	0.290513	0.0655738	0.387097
99.4095	12.8171	99.8795	0.290513	0.0655738	0.387097
99.4103	12.8191	99.8805	0.290513	0.0655738	0.387097
99.411	12.8439	99.8815	0.290513	0.065305	0.387097
99.4117	12.8957	99.8825	0.290513	0.0650363	0.387097
99.4125	13.0768	99.8835	0.290513	0.0647675	0.387097
99.4133	13.1797	99.8845	0.290513	0.0644988	0.387097
99.414	13.2752	99.8855	0.290513	0.06423	0.387097
99.4147	13.4313	99.8865	0.290245	0.0639613	0.387097
99.4155	13.5265	99.8875	0.289438	0.0636926	0.4
99.4163	13.5626	99.8885	0.288632	0.0634238	0.4
99.417	13.4982	99.8895	0.287826	0.0631551	0.4
99.4177	13.401	99.8905	0.28702	0.0628863	0.4
99.4185	13.3156	99.8915	0.286213	0.0626176	0.4
99.4193	13.2452	99.8925	0.285138	0.0623488	0.4
99.42	13.2672	99.8935	0.284063	0.0620801	0.4
99.4207	13.3009	99.8945	0.282988	0.0615426	0.4
99.4215	13.2937	99.8955	0.281913	0.0610051	0.4
99.4223	13.2496	99.8965	0.280838	0.0604676	0.4
99.423	13.1711	99.8975	0.279764	0.0599301	0.4
99.4237	13.1927	99.8985	0.278689	0.0593926	0.4
99.4245	13.2105	99.8995	0.277345	0.0588551	0.4
99.4253	13.1615	99.9005	0.276001	0.0583177	0.4
99.426	13.142	99.9015	0.274389	0.0577802	0.4
99.4267	13.2027	99.9025	0.272776	0.0572427	0.413793
99.4275	13.3515	99.9035	0.271164	0.0567052	0.413793
99.4283	13.3761	99.9045	0.269282	0.0561677	0.413793
99.429	13.2201	99.9055	0.267401	0.0556302	0.413793
99.4297	13.081	99.9065	0.265251	0.0550927	0.413793
99.4305	12.9978	99.9075	0.263101	0.0545552	0.413793
99.4313	12.8918	99.9085	0.260951	0.0540177	0.413793
99.432	12.7611	99.9095	0.258801	0.0534802	0.413793
99.4327	12.7577	99.9105	0.256651	0.0529428	0.428571
99.4335	12.9151	99.9115	0.254501	0.0524053	0.36
99.4343	13.1313	99.9125	0.252352	0.0518678	0.36
99.435	13.3292	99.9135	0.250202	0.0513303	0.36
99.4357	13.4903	99.9145	0.248052	0.0510615	0.36
99.4365	13.6019	99.9155	0.245902	0.0507928	0.375
99.4373	13.5837	99.9165	0.243752	0.0505241	0.391304
99.438	13.5292	99.9175	0.241602	0.0502553	0.391304
99.4387	13.453	99.9185	0.239721	0.0499866	0.391304
99.4395	13.3412	99.9195	0.237839	0.0497178	0.391304
99.4403	13.2782	99.9205	0.235958	0.0494491	0.391304
99.441	13.2976	99.9215	0.234077	0.0491803	0.391304
99.4417	13.2954	99.9225	0.232196	0.0489116	0.391304
99.4425	13.1987	99.9235	0.230314	0.0486428	0.391304
99.4433	13.1154	99.9245	0.228433	0.0486428	0.3
99.444	13.0595	99.9255	0.226283	0.0486428	0.3
99.4447	13.0506	99.9265	0.224133	0.0486428	0.3
99.4455	12.9938	99.9275	0.221983	0.0486428	0.3
99.4463	12.8675	99.9285	0.219833	0.0486428	0.3
99.447	12.8926	99.9295	0.217683	0.0486428	0.315789
99.4477	13.03	99.9305	0.215533	0.0486428	0.315789
99.4485	13.1821	99.9315	0.213383	0.0486428	0.333333
99.4493	13.3023	99.9325	0.211234	0.0486428	0.333333
99.45	13.3449	99.9335	0.209352	0.0486428	0.333333
99.4507	13.3933	99.9345	0.207471	0.0491803	0.352941
99.4515	13.3475	99.9355	0.20559	0.0497178	0.352941
99.4523	13.1856	99.9365	0.203709	0.0502553	0.352941
99.453	13.0268	99.9375	0.201827	0.0507928	0.352941
99.4537	12.8199	99.9385	0.199946	0.0513303	0.352941
99.4545	12.6884	99.9395	0.198065	0.0518678	0.352941
99.4553	12.8092	99.9405	0.196184	0.0524053	0.352941
99.456	13.0437	99.9415	0.194571	0.0529428	0.352941
99.4567	13.1896	99.9425	0.192959	0.053749	0.352941
99.4575	13.2924	99.9435	0.191346	0.0545552	0.352941
99.4583	13.5312	99.9445	0.189734	0.0553615	0.45
99.459	13.7739	99.9455	0.188121	0.0561677	0.45
99.4597	13.7603	99.9465	0.186778	0.0569739	0.45
99.4605	13.741	99.9475	0.185703	0.0577802	0.45
99.4613	13.8348	99.9485	0.184628	0.0585864	0.45
99.462	13.8004	99.9495	0.183553	0.0593926	0.45
99.4627	13.6536	99.9505	0.182478	0.0601989	0.45
99.4635	13.5568	99.9515	0.181403	0.0610051	0.45
99.4643	13.5459	99.9525	0.180328	0.0618113	0.45
99.465	13.4598	99.9535	0.179253	0.0626176	0.45
99.4657	13.4138	99.9545	0.178178	0.0634238	0.45
99.4665	13.5232	99.9555	0.177103	0.0644988	0.545455
99.4673	13.5662	99.9565	0.176297	0.0655738	0.545455
99.468	13.547	99.9575	0.17549	0.0666488	0.545455
99.4688	13.5849	99.9585	0.174684	0.0677237	0.545455
99.4695	13.5743	99.9595	0.173878	0.0687987	0.545455
99.4702	13.4401	99.9605	0.17334	0.0698737	0.545455
99.471	13.3613	99.9615	0.172803	0.0709487	0.545455
99.4718	13.3253	99.9625	0.172534	0.0720236	0.545455
99.4725	13.1977	99.9635	0.172266	0.0730986	0.6
99.4732	13.0902	99.9645	0.171997	0.0741736	0.642857
99.474	13.0108	99.9655	0.171997	0.0752486	0.642857
99.4748	12.9457	99.9665	0.171997	0.0763236	0.642857
99.4755	12.8786	99.9675	0.171997	0.0773985	0.642857
99.4762	12.8718	99.9685	0.171997	0.0784735	0.642857
99.477	12.9564	99.9695	0.171997	0.0795485	0.642857
99.4778	13.017	99.9705	0.171997	0.0806235	0.642857
99.4785	13.1149	99.9715	0.171997	0.0816985	0.642857
99.4792	13.2407	99.9725	0.171997	0.0827734	0.642857
99.48	13.3121	99.9735	0.171728	0.0835797	0.642857
99.4808	13.3715	99.9745	0.171459	0.0843859	0.642857
99.4815	13.4449	99.9755	0.171191	0.0849234	0.642857
99.4822	13.4359	99.9765	0.170922	0.0854609	0.642857
99.483	13.4127	99.9775	0.170653	0.0859984	0.642857
99.4838	13.4063	99.9785	0.170384	0.0862671	0.642857
99.4845	13.3842	99.9795	0.170116	0.0865359	0.642857
99.4852	13.3247	99.9805	0.169847	0.0868046	0.642857
99.486	13.2923	99.9815	0.169847	0.0868046	0.642857
99.4868	13.2174	99.9825	0.169847	0.0868046	0.642857
99.4875	13.1208	99.9835	0.169847	0.0868046	0.642857
99.4882	13.0618	99.9845	0.169847	0.0868046	0.642857
99.489	13.031	99.9855	0.169847	0.0868046	0.642857
99.4898	13.093	99.9865	0.169847	0.0868046	0.62069
99.4905	13.1159	99.9875	0.169847	0.0868046	0.62069
99.4912	13.2082	99.9885	0.169847	0.0868046	0.62069
99.492	13.2908	99.9895	0.169847	0.0868046	0.62069
99.4928	13.359	99.9905	0.169847	0.0868046	0.62069
99.4935	13.418	99.9915	0.170116	0.0865359	0.62069
99.4942	13.3904	99.9925	0.171191	0.0862671	0.62069
99.495	13.3957	99.9935	0.172266	0.0859984	0.62069
99.4958	13.443	99.9945	0.173609	0.0851922	0.62069
99.4965	13.4723	99.9955	0.174953	0.0838484	0.62069
99.4972	13.4476	99.9965	0.176297	0.0825047	0.62069
99.498	13.441	99.9975	0.17764	0.081161	0.62069
[truncated: 669 more rows]

## Sheet: Fig 3
Panel g					Panel h
Time (s)	Distance (codons)	Time (s)	Photon rate (kHz)			WT EF-G		WT EF-G		200µM FA		200µM FA		H92Q EF-G		H92Q EF-G		GDPNP+GTP 1:9		GDPNP+GTP 1:2		GDPNP+GTP 3:1		GDPNP+GTP 2:1		GTPγS+GTP		GTPγS+GTP		H92A EF-G		H92A EF-G
0.00025	-0.975687	0.0005	1			τunwinding (s)	τrelease (s)	τpre (s)	τpost (s)	τunwinding (s)	τrelease (s)	τpre (s)	τpost (s)	τunwinding (s)	τrelease (s)	τpre (s)	τpost (s)	τunwinding (s)	τrelease (s)	τunwinding (s)	τrelease (s)	τunwinding (s)	τrelease (s)	τpre (s)	τpost (s)	τunwinding (s)	τrelease (s)	τpre (s)	τpost (s)	τunwinding (s)	τrelease (s)	τpre (s)	τpost (s)
0.001	-0.904056	0.0015	0.9625		Mean ± SEM:	0.072 ± 0.014	0.37 ± 0.70	0.15 ± 0.05	0.16 ± 0.07	0.21 ± 0.1	3.81 ± 0.84	0.37 ± 0.21	11 ± 3.8	0.099 ± 0.021	2.0 ± 0.19	2.6 ± 1.6	2.2 ± 0.8	0.060 ± 0.015	0.054 ± 0.014	0.050 ± 0.008	3.50 ± 0.86	0.16 ± 0.06	8.2 ± 3.5	3.0 ± 1.5	6.7 ± 2.2	0.035 ± 0.006	0.82 ± 0.16	1.5 ± 0.5	4.7 ± 1.2	0.086 ± 0.043	17 ± 4.1	12.4 ± 3.5	27 ± 8.8
0.00175	-0.807472	0.0025	0.9875		N:	67		7		25		8		97		7		58		63		58		16		69		10		5		5
0.0025	-0.686947	0.0035	1.0375		Data points:	0.0025	0.5475	0.01325	0.07675	-0.0125	0.1725	0.01	3.8915	0.002	1.878	0.01	6.41975	0.0005	0.2395	0.0005	1.4695	0.0015	3.8785	0.005	25.3302	0.0025	5.9975	0.04375	0.00625	0.007	6.933	2.12838	4.71162
0.00325	-0.604577	0.0045	1.025			0.005	0.0225	0.07875	0.43125	0	0.8	0.01	12.0294	0.0025	0.3375	0.149	0.631	0.0005	0.2895	0.00249	29.4075	0.003	2.157	0.04775	1.04225	0.003	0.077	0.363	7.387	0.05	23.22	7.13588	29.1341
0.004	-0.532976	0.0055	0.975			0.005	0.04	0.08525	0.17475	0	3.69	0.0416667	5.8005	0.0025	1.0475	0.1785	2.5815	0.00075	0.17925	0.0025	2.9275	0.005	0.1355	0.06075	0.73675	0.00325	0.03675	0.5015	1.0385	0.055	8.595	13.4663	58.5337
0.00475	-0.421633	0.0065	0.9875			0.005	0.045	0.1	0.36	0.0025	5.6775	0.050625	4.00938	0.0025	1.1075	0.30775	2.74225	0.00175	0.74825	0.0039	16.3761	0.005	0.1445	0.06525	0.08475	0.0035	1.1365	0.593375	1.24663	0.066	27.734	18.2845	23.0855
0.0055	-0.35606	0.0075	1.05			0.005	0.055	0.12	0.01	0.005	7.015	0.063625	5.79638	0.0025	2.5475	0.9	1.34	0.00225	0.19775	0.00475	0.58525	0.005	0.37	0.075625	22.5144	0.00425	0.27575	1.00825	6.02175	0.2535	19.2765	20.9318	19.6682
0.00625	-0.226721	0.0085	1.075			0.005	0.105	0.30225	0.03775	0.005	9.745	0.081125	28.9689	0.005	0.145	4.8755	0.5645	0.0025	0.3775	0.005	0.0725	0.005	0.385	0.083	0.767	0.00475	3.70525	1.12837	1.51162
0.007	-0.0832429	0.0095	1.125			0.005	0.1325	0.357	0.01	0.005	18.695	1.30612	0.733875	0.005	0.2075	11.5455	1.2745	0.00275	0.39225	0.005	0.155	0.005	0.73	0.154	0.776	0.005	0.0515	1.48812	8.95187
0.00775	0.0457703	0.0105	1.1625			0.005	0.1575			0.0075	0.3025	1.38931	26.3007	0.005	0.82			0.005	0.02325	0.005	0.16525	0.005	2.29175	0.1645	0.7855	0.005	0.05325	1.77925	3.40075
0.0085	0.190742	0.0115	1.1375			0.005	0.21			0.0075	0.6125			0.005	1.0075			0.005	0.03025	0.005	0.19025	0.005	3.5405	0.69425	17.5757	0.005	0.0605	2.37113	5.85888
0.00925	0.315101	0.0125	1.1			0.005	0.485			0.0075	0.6425			0.005	1.185			0.005	0.05325	0.005	0.445	0.005	4.753	0.813	1.507	0.005	0.0655	6.0345	11.5155
0.01	0.433085	0.0135	1.125			0.005	0.5			0.0075	0.7925			0.005	1.451			0.005	0.1005	0.005	0.4655	0.005	5.02375	1.215	1.595	0.005	0.119
0.01075	0.564279	0.0145	1.1875			0.005	0.5925			0.0075	3.5725			0.005	1.5475			0.005	0.175	0.005	0.75	0.005	16.7814	2.162	1.188	0.005	0.127
0.0115	0.622981	0.0155	1.1875			0.005	1.2125			0.01	0.9			0.005	1.693			0.005	0.60125	0.005	1.378	0.005	34.646	3.3055	1.3045	0.005	0.135
0.01225	0.551851	0.0165	1.2125			0.005	1.32			0.015	0.925			0.005	1.715			0.005	0.61475	0.005	1.49825	0.00525	0.67475	5.26825	18.9417	0.005	0.217
0.013	0.496327	0.0175	1.2875			0.0065	0.2135			0.02	0.55			0.005	1.9525			0.005	0.86475	0.005	3.2715	0.007	1.393	13.1334	8.42663	0.005	2.29475
0.01375	0.404416	0.0185	1.3125			0.0075	0.0825			0.0225	1.3575			0.005	3.6025			0.005	0.9085	0.0055	0.1045	0.008	0.762	20.8987	5.42125	0.005	5.0405
0.0145	0.303016	0.0195	1.3375			0.0075	0.3125			0.0425	7.3775			0.005	4.115			0.005	0.933	0.00625	0.08375	0.01075	0.38925			0.00625	0.05375
0.01525	0.221591	0.0205	1.3875			0.01	0.23			0.05	3.73			0.005	5.72			0.005	2.03475	0.0067	1.1633	0.01225	0.19775			0.0085	0.0715
0.016	0.168518	0.0215	1.4375			0.01	3.66			0.0575	0.4325			0.0075	1.2125			0.0085	0.3715	0.008	6.902	0.01475	0.66525			0.00875	0.09125
0.01675	0.203266	0.0225	1.5			0.0125	0.3875			0.0575	10.0525			0.0075	1.4425			0.01125	0.17875	0.01	0.72	0.01825	0.48175			0.00875	0.10125
0.0175	0.254266	0.0235	1.55			0.0125	0.4475			0.06	2.65			0.0075	3.2025			0.012	0.005	0.011	0.439	0.019	0.221			0.01	0.032
0.01825	0.287517	0.0245	1.6			0.015	0.185			0.1175	6.7825			0.0075	3.5225			0.0135	0.1665	0.01175	0.12825	0.019	6.481			0.01	0.06075
0.019	0.252327	0.0255	1.6125			0.01575	0.11425			1.3325	3.3775			0.0075	4.1425			0.01425	5.10575	0.01225	0.06775	0.019	10.601			0.01025	0.52975
0.01975	0.240441	0.0265	1.575			0.0175	0.2125			1.5975	2.2525			0.01	0.2			0.0145	0.1855	0.01225	0.07775	0.0215	11.1185			0.01025	0.52975
0.0205	0.245927	0.0275	1.55			0.02	0.06			1.8525	3.0375			0.01	1.37			0.017	0.013	0.01225	2.87775	0.0235	0.8665			0.0105	4.5595
0.02125	0.229706	0.0285	1.5875			0.02	0.22							0.015	0.695			0.019	0.121	0.014	0.276	0.0255	7.6545			0.01125	0.11875
0.022	0.18539	0.0295	1.65			0.02	0.64							0.015	0.925			0.02	0.030025	0.01675	0.21325	0.0265	1.3735			0.012	0.048
0.02275	0.139936	0.0305	1.6875			0.0225	0.0175							0.015	1.965			0.02075	0.05925	0.01775	0.23225	0.027	0.138			0.01225	1.03775
0.0235	0.0919402	0.0315	1.7			0.0225	0.0375							0.0175	0.5225			0.0215	0.0885	0.01825	0.04175	0.0285	7.1415			0.01375	0.08625
0.02425	0.0481342	0.0325	1.6875			0.0225	0.0475							0.0175	0.6725			0.02175	0.13325	0.0215	0.7885	0.02875	0.15125			0.014	0.066
0.025	0.0458995	0.0335	1.65			0.0225	0.0775							0.0175	1.5825			0.02175	0.45825	0.0225	0.1975	0.028775	10.4612			0.01575	2.84425
0.02575	0.0398816	0.0345	1.575			0.025	0.125							0.02	0.12			0.02425	0.50075	0.02325	0.02675	0.0305	0.1395			0.01675	0.37325
0.0265	0.0575755	0.0355	1.5625			0.025	1.375							0.02	0.35			0.02575	0.03925	0.02325	0.33675	0.031	0.169			0.017	0.013
0.02725	0.0422919	0.0365	1.6375			0.0275	0.0325							0.02	1.65			0.0265	0.0335	0.0255	0.1045	0.0325	8.1275			0.017	0.923
0.028	0.0628834	0.0375	1.675			0.0275	0.0725							0.0225	0.9675			0.02825	2.28175	0.0275	0.1125	0.03825	0.21175			0.01725	1.30275
0.02875	0.105823	0.0385	1.6875			0.0275	0.2225							0.0225	2.2775			0.03175	0.24825	0.0275	15.4025	0.04375	0.06625			0.01825	0.05175
0.0295	0.0430002	0.0395	1.7			0.03	0.04							0.0225	3.2875			0.03575	0.09425	0.0345	0.1555	0.04725	27.6678			0.0185	0.0315
0.03025	0.0125017	0.0405	1.725			0.03425	0.53575							0.0225	3.3675			0.036	0.414	0.036	0.284	0.051	1.999			0.021	1.939
0.031	0.0464889	0.0415	1.7875			0.035	0.065							0.025	0.425			0.037	0.133	0.0365	0.2035	0.0522	18.5861			0.0215	0.0685
0.03175	-0.0183743	0.0425	1.8625			0.0375	0.1225							0.025	0.515			0.0425	0.0475	0.03675	0.06325	0.05725	0.07275			0.02175	0.04825
0.0325	-0.128734	0.0435	1.9			0.0375	0.1425							0.025	1.005			0.044	0.396	0.0375	1.1525	0.05975	10.2502			0.02175	0.43825
0.03325	-0.253777	0.0445	1.925			0.04	0.76							0.025	1.965			0.04825	1.03175	0.0405	0.1195	0.06425	12.4258			0.023	0.027
0.034	-0.379109	0.0455	2.0125			0.045	0.225							0.025	2.425			0.04975	0.05025	0.0483333	0.215	0.07975	0.08025			0.02325	2.30675
0.03475	-0.487668	0.0465	2.075			0.0475	0.1225							0.025	5.195			0.05075	0.48925	0.0595	6.7205	0.0935	0.2865			0.0235	0.1565
0.0355	-0.624039	0.0475	2.0875			0.05	0.14							0.0275	0.5025			0.05575	0.19425	0.06725	23.2928	0.1015	9.5785			0.02375	0.03625
0.03625	-0.731377	0.0485	2.125			0.05	1.08							0.0275	1.0225			0.05675	0.32325	0.06825	0.19175	0.11925	0.10075			0.02425	0.00575
0.037	-0.863532	0.0495	2.125			0.0575	0.0425							0.0275	1.3825			0.0615	0.0485	0.0725	4.0575	0.149	0.261			0.02625	0.03375
0.03775	-1.05432	0.0505	2.1			0.065	0.135							0.03	0.91			0.07925	0.77075	0.0815	0.4385	0.15275	0.01725			0.02775	0.30225
0.0385	-1.24408	0.0515	2.0875			0.0675	0.0325							0.03	2.16			0.085	0.505	0.0815	9.4285	0.165	0.3			0.02825	3.54175
0.03925	-1.3287	0.0525	2.1			0.075	0.055							0.0325	0.4775			0.09775	6.10225	0.0815	21.4285	0.18475	0.42525			0.03075	0.27925
0.04	-1.33823	0.0535	2.075			0.075	0.125							0.0325	1.0775			0.11175	0.53825	0.0859	5.5341	0.1875	5.9425			0.0355	3.0645
0.04075	-1.39549	0.0545	2.0625			0.095	0.785							0.0333333	0.11			0.1195	0.1505	0.1	1.72	0.2235	0.1465			0.036	0.005
0.0415	-1.52297	0.0555	2.1			0.1	1.35							0.0375	0.2125			0.12725	0.00275	0.108	12.962	0.31075	18.5592			0.0365	0.0135
0.04225	-1.66946	0.0565	2.075			0.1075	1.1725							0.0375	0.2325			0.2145	0.2655	0.1089	0.1611	0.6927	199.147			0.04525	2.17475
0.043	-1.75691	0.0575	2			0.10925	0.04075							0.0375	5.3025			0.26375	0.21625	0.1165	0.2835	0.895333	0.058			0.046	0.024
0.04375	-1.89431	0.0585	1.9625			0.13	0.05							0.04	1.1			0.32075	0.55925	0.12825	1.48175	1.0155	23.6845			0.04675	0.36325
0.0445	-2.07183	0.0595	1.9375			0.1375	1.8225							0.0425	0.3275			0.53	0.005	0.15125	27.7587	1.07225	3.06775			0.0475	0.2225
0.04525	-2.19303	0.0605	1.8875			0.16025	0.29975							0.0425	4.9875			0.599	0.021	0.15375	0.22625	3.00175	0.10825			0.055	2.485
0.046	-2.31284	0.0615	1.825			0.17	0.24							0.0475	1.7325					0.1565	0.0235					0.0575	0.0125
0.04675	-2.36086	0.0625	1.775			0.1725	0.0925							0.05	0.23					0.2025	0.4275					0.06025	0.26975
0.0475	-2.3298	0.0635	1.7875			0.205	0.065							0.05	2.44					0.2085	4.9215					0.0695	1.3305
0.04825	-2.30033	0.0645	1.8			0.225	0.005							0.0525	1.4675					0.2219	0.5181					0.083	0.097
0.049	-2.30404	0.0655	1.8			0.235	0.005							0.057	2.273					0.2325	7.3975					0.08475	0.20525
0.04975	-2.27439	0.0665	1.8			0.2775	0.0325							0.06	1.04											0.1205	0.5195
0.0505	-2.1906	0.0675	1.8			0.3175	0.6025							0.065	0.835											0.1245	0.6155
0.05125	-2.23206	0.0685	1.775			0.51	0.64							0.065	4.265											0.14125	1.67875
0.052	-2.30816	0.0695	1.75			0.6325	0.005							0.065	5.605											0.1435	0.1165
0.05275	-2.29192	0.0705	1.75											0.0675	1.0125											0.151	1.269
0.0535	-2.18916	0.0715	1.775											0.07	1.79											0.38125	0.91875
0.05425	-2.01012	0.0725	1.8375											0.0725	0.8575
0.055	-1.87664	0.0735	1.9125											0.0825	1.2575
0.05575	-1.71559	0.0745	1.95											0.0825	6.8075
0.0565	-1.52758	0.0755	1.9125											0.085	3.915
0.05725	-1.38114	0.0765	1.8625											0.0875	0.7025
0.058	-1.2507	0.0775	1.85											0.095	1.185
0.05875	-1.12902	0.0785	1.825											0.095	6.025
0.0595	-0.984748	0.0795	1.8											0.1125	2.9875
0.06025	-0.880808	0.0805	1.7875											0.1125	8.1575
0.061	-0.799125	0.0815	1.7625											0.123	0.107
0.06175	-0.713645	0.0825	1.7125											0.1275	0.7925
0.0625	-0.603417	0.0835	1.6625											0.134	3.046
0.06325	-0.457791	0.0845	1.675											0.1425	1.8475
0.064	-0.324382	0.0855	1.675											0.145	0.815
0.06475	-0.17065	0.0865	1.6625											0.17	4.36
0.0655	-0.0481404	0.0875	1.675											0.1925	1.0875
0.06625	0.040209	0.0885	1.65											0.2175	0.9225
0.067	0.126108	0.0895	1.625											0.2225	0.5975
0.06775	0.113392	0.0905	1.625											0.2475	0.3025
0.0685	0.0535471	0.0915	1.65											0.287	9.433
0.06925	-0.00367792	0.0925	1.675											0.3225	1.2975
0.07	-0.0680506	0.0935	1.675											0.3225	5.5975
0.07075	-0.107762	0.0945	1.6375											0.475	1.635
0.0715	-0.128168	0.0955	1.6											0.4975	1.4225
0.07225	-0.10631	0.0965	1.5875											0.539	4.601
0.073	-0.0743791	0.0975	1.5875											0.5525	0.8875
0.07375	-0.0861876	0.0985	1.5875											0.71	0.08
0.0745	-0.205788	0.0995	1.575											1.6425	2.3575
0.07525	-0.283737	0.1005	1.575
0.076	-0.257437	0.1015	1.5875
0.07675	-0.269976	0.1025	1.6
0.0775	-0.333025	0.1035	1.55
0.07825	-0.400102	0.1045	1.4875
0.079	-0.438154	0.1055	1.4875
0.07975	-0.505619	0.1065	1.5125
0.0805	-0.579071	0.1075	1.5
0.08125	-0.62676	0.1085	1.475
0.082	-0.666905	0.1095	1.4625
0.08275	-0.730202	0.1105	1.45
0.0835	-0.780721	0.1115	1.425
0.08425	-0.774963	0.1125	1.375
0.085	-0.758325	0.1135	1.35
0.08575	-0.759745	0.1145	1.3375
0.0865	-0.752279	0.1155	1.3375
0.08725	-0.79825	0.1165	1.3375
0.088	-0.83341	0.1175	1.325
0.08875	-0.779224	0.1185	1.35
0.0895	-0.826968	0.1195	1.3875
0.09025	-0.854952	0.1205	1.3875
0.091	-0.772281	0.1215	1.3625
0.09175	-0.755709	0.1225	1.3125
0.0925	-0.820249	0.1235	1.275
0.09325	-0.853737	0.1245	1.225
0.094	-0.831287	0.1255	1.15
0.09475	-0.817274	0.1265	1.1375
0.0955	-0.762059	0.1275	1.1125
0.09625	-0.68984	0.1285	1.1125
0.097	-0.650406	0.1295	1.15
0.09775	-0.694143	0.1305	1.1625
0.0985	-0.781874	0.1315	1.1625
0.09925	-0.789509	0.1325	1.175
0.1	-0.730636	0.1335	1.225
0.10075	-0.676299	0.1345	1.2625
0.1015	-0.664131	0.1355	1.3125
0.10225	-0.681376	0.1365	1.35
0.103	-0.662545	0.1375	1.3375
0.10375	-0.601001	0.1385	1.325
0.1045	-0.578632	0.1395	1.4125
0.10525	-0.626058	0.1405	1.5
0.106	-0.708494	0.1415	1.475
0.10675	-0.712865	0.1425	1.4375
0.1075	-0.693533	0.1435	1.4375
0.10825	-0.635467	0.1445	1.425
0.109	-0.595234	0.1455	1.3875
0.10975	-0.581309	0.1465	1.35
0.1105	-0.423115	0.1475	1.35
0.11125	-0.336246	0.1485	1.3875
0.112	-0.377812	0.1495	1.4125
0.11275	-0.400026	0.1505	1.425
0.1135	-0.333644	0.1515	1.4
0.11425	-0.216036	0.1525	1.3625
0.115	-0.220687	0.1535	1.325
0.11575	-0.256503	0.1545	1.3
0.1165	-0.18273	0.1555	1.2875
0.11725	-0.144558	0.1565	1.2625
0.118	-0.169563	0.1575	1.25
0.11875	-0.122561	0.1585	1.2125
0.1195	-0.00267621	0.1595	1.1625
0.12025	0.0593764	0.1605	1.1875
0.121	0.0970074	0.1615	1.2125
0.12175	0.205016	0.1625	1.2125
0.1225	0.32378	0.1635	1.2125
0.12325	0.447542	0.1645	1.225
0.124	0.507911	0.1655	1.2375
0.12475	0.539985	0.1665	1.2125
0.1255	0.600517	0.1675	1.2125
0.12625	0.635672	0.1685	1.175
0.127	0.699927	0.1695	1.1
0.12775	0.757176	0.1705	1.0875
0.1285	0.805	0.1715	1.1
0.12925	0.848926	0.1725	1.075
0.13	0.836251	0.1735	1.025
0.13075	0.805038	0.1745	1.0125
0.1315	0.732236	0.1755	0.9875
0.13225	0.671408	0.1765	0.95
0.133	0.705523	0.1775	1.0125
0.13375	0.74314	0.1785	1.1125
0.1345	0.690916	0.1795	1.075
0.13525	0.629229	0.1805	1.0125
0.136	0.68506	0.1815	1.075
0.13675	0.734305	0.1825	1.1375
0.1375	0.655423	0.1835	1.1375
0.13825	0.572748	0.1845	1.1375
0.139	0.51284	0.1855	1.1625
0.13975	0.466668	0.1865	1.2125
0.1405	0.519292	0.1875	1.2625
0.14125	0.593633	0.1885	1.2625
0.142	0.603473	0.1895	1.25
0.14275	0.525435	0.1905	1.225
0.1435	0.42314	0.1915	1.2375
0.14425	0.360699	0.1925	1.275
0.145	0.377701	0.1935	1.3125
0.14575	0.418633	0.1945	1.3625
0.1465	0.400669	0.1955	1.3875
0.14725	0.438925	0.1965	1.4125
0.148	0.51242	0.1975	1.4375
0.14875	0.480357	0.1985	1.45
0.1495	0.428042	0.1995	1.4625
0.15025	0.396797	0.2005	1.4375
0.151	0.391206	0.2015	1.4
0.15175	0.406381	0.2025	1.3875
0.1525	0.458857	0.2035	1.4125
0.15325	0.526266	0.2045	1.425
0.154	0.507653	0.2055	1.4125
0.15475	0.508174	0.2065	1.4125
0.1555	0.588677	0.2075	1.4
0.15625	0.643609	0.2085	1.4125
0.157	0.660217	0.2095	1.425
0.15775	0.742968	0.2105	1.45
0.1585	0.830054	0.2115	1.475
0.15925	0.906962	0.2125	1.475
0.16	1.02303	0.2135	1.4875
0.16075	1.11156	0.2145	1.5
0.1615	1.04138	0.2155	1.525
0.16225	0.950273	0.2165	1.575
0.163	0.898506	0.2175	1.5625
0.16375	0.875822	0.2185	1.475
0.1645	0.906253	0.2195	1.4125
0.16525	0.909313	0.2205	1.425
0.166	0.870323	0.2215	1.4
0.16675	0.814737	0.2225	1.3375
0.1675	0.790761	0.2235	1.325
0.16825	0.748208	0.2245	1.325
0.169	0.660284	0.2255	1.325
0.16975	0.559426	0.2265	1.2875
0.1705	0.50486	0.2275	1.2375
0.17125	0.551377	0.2285	1.275
0.172	0.536981	0.2295	1.325
0.17275	0.463029	0.2305	1.375
0.1735	0.421253	0.2315	1.4125
0.17425	0.38249	0.2325	1.4125
0.175	0.378662	0.2335	1.3875
0.17575	0.388821	0.2345	1.375
0.1765	0.363051	0.2355	1.3875
0.17725	0.265934	0.2365	1.3625
0.178	0.0982458	0.2375	1.3375
0.17875	-0.100318	0.2385	1.35
0.1795	-0.217582	0.2395	1.3875
0.18025	-0.24338	0.2405	1.4125
0.181	-0.261804	0.2415	1.45
0.18175	-0.300232	0.2425	1.5125
0.1825	-0.298953	0.2435	1.525
0.18325	-0.354375	0.2445	1.525
0.184	-0.403024	0.2455	1.5875
0.18475	-0.409747	0.2465	1.65
0.1855	-0.435863	0.2475	1.6875
0.18625	-0.444478	0.2485	1.725
0.187	-0.476919	0.2495	1.7625
0.18775	-0.55063	0.2505	1.75
0.1885	-0.574041	0.2515	1.725
0.18925	-0.543469	0.2525	1.7125
0.19	-0.576515	0.2535	1.7
0.19075	-0.495443	0.2545	1.675
0.1915	-0.379646	0.2555	1.6375
0.19225	-0.429171	0.2565	1.5875
0.193	-0.4489	0.2575	1.5375
0.19375	-0.426693	0.2585	1.525
0.1945	-0.430198	0.2595	1.5375
0.19525	-0.402468	0.2605	1.55
0.196	-0.378989	0.2615	1.5875
0.19675	-0.406917	0.2625	1.6125
0.1975	-0.483918	0.2635	1.6
0.19825	-0.487929	0.2645	1.6125
0.199	-0.385479	0.2655	1.6125
0.19975	-0.248274	0.2665	1.6
0.2005	-0.153393	0.2675	1.575
0.20125	-0.13858	0.2685	1.5
0.202	-0.113847	0.2695	1.45
0.20275	-0.0905519	0.2705	1.4125
0.2035	-0.137895	0.2715	1.35
0.20425	-0.15078	0.2725	1.3125
0.205	-0.116811	0.2735	1.3125
0.20575	-0.0972667	0.2745	1.3
0.2065	-0.082257	0.2755	1.2875
0.20725	-0.107591	0.2765	1.35
0.208	-0.0868085	0.2775	1.4125
0.20875	-0.00274344	0.2785	1.4125
0.2095	-0.0231742	0.2795	1.375
0.21025	-0.0886075	0.2805	1.3875
0.211	-0.0246518	0.2815	1.4125
0.21175	0.0367787	0.2825	1.4
0.2125	0.00844853	0.2835	1.425
0.21325	0.0142849	0.2845	1.425
0.214	0.0837281	0.2855	1.3625
0.21475	0.122982	0.2865	1.3375
0.2155	0.143217	0.2875	1.3375
0.21625	0.159319	0.2885	1.3125
0.217	0.143136	0.2895	1.2875
0.21775	0.145677	0.2905	1.275
0.2185	0.221787	0.2915	1.275
0.21925	0.349807	0.2925	1.2625
0.22	0.447074	0.2935	1.2625
0.22075	0.476152	0.2945	1.275
0.2215	0.432117	0.2955	1.275
0.22225	0.365343	0.2965	1.2875
0.223	0.303684	0.2975	1.2875
0.22375	0.28678	0.2985	1.2875
0.2245	0.373706	0.2995	1.3
0.22525	0.450362	0.3005	1.275
0.226	0.453502	0.3015	1.2375
0.22675	0.448957	0.3025	1.225
0.2275	0.478318	0.3035	1.2375
0.22825	0.528	0.3045	1.225
0.229	0.589171	0.3055	1.2125
0.22975	0.629618	0.3065	1.2375
0.2305	0.678723	0.3075	1.2625
0.23125	0.766578	0.3085	1.275
0.232	0.767462	0.3095	1.2625
0.23275	0.689336	0.3105	1.25
0.2335	0.625351	0.3115	1.25
0.23425	0.588587	0.3125	1.2625
0.235	0.532536	0.3135	1.25
0.23575	0.480327	0.3145	1.2375
0.2365	0.403072	0.3155	1.25
0.23725	0.317292	0.3165	1.2
0.238	0.246539	0.3175	1.1625
0.23875	0.186196	0.3185	1.175
0.2395	0.162073	0.3195	1.175
0.24025	0.0683012	0.3205	1.1375
0.241	-0.0524768	0.3215	1.1375
0.24175	-0.111253	0.3225	1.2125
0.2425	-0.11949	0.3235	1.25
0.24325	-0.117719	0.3245	1.2875
0.244	-0.126935	0.3255	1.3375
0.24475	-0.172856	0.3265	1.3125
0.2455	-0.243156	0.3275	1.2625
0.24625	-0.292155	0.3285	1.2875
0.247	-0.310075	0.3295	1.325
0.24775	-0.324008	0.3305	1.3125
0.2485	-0.402847	0.3315	1.2875
0.24925	-0.430751	0.3325	1.2875
0.25	-0.484286	0.3335	1.275
0.25075	-0.60898	0.3345	1.2625
0.2515	-0.644478	0.3355	1.275
0.25225	-0.673328	0.3365	1.275
0.253	-0.694376	0.3375	1.3125
0.25375	-0.681137	0.3385	1.35
0.2545	-0.650805	0.3395	1.35
0.25525	-0.6281	0.3405	1.325
0.256	-0.622784	0.3415	1.275
0.25675	-0.619596	0.3425	1.2875
0.2575	-0.64963	0.3435	1.35
0.25825	-0.661558	0.3445	1.375
0.259	-0.601271	0.3455	1.3875
0.25975	-0.513564	0.3465	1.4125
0.2605	-0.48352	0.3475	1.425
0.26125	-0.452149	0.3485	1.425
0.262	-0.420835	0.3495	1.4125
0.26275	-0.466576	0.3505	1.4
0.2635	-0.51191	0.3515	1.425
0.26425	-0.550248	0.3525	1.475
0.265	-0.580844	0.3535	1.5375
0.26575	-0.51678	0.3545	1.6125
0.2665	-0.360478	0.3555	1.675
0.26725	-0.213335	0.3565	1.7125
0.268	-0.182136	0.3575	1.75
0.26875	-0.177694	0.3585	1.8
0.2695	-0.122816	0.3595	1.8375
0.27025	-0.147874	0.3605	1.8625
0.271	-0.239632	0.3615	1.85
0.27175	-0.226766	0.3625	1.75
0.2725	-0.193064	0.3635	1.675
0.27325	-0.240176	0.3645	1.6375
0.274	-0.297599	0.3655	1.6375
0.27475	-0.330742	0.3665	1.7125
0.2755	-0.337382	0.3675	1.75
0.27625	-0.292452	0.3685	1.6875
0.277	-0.222365	0.3695	1.625
0.27775	-0.158609	0.3705	1.625
0.2785	-0.131981	0.3715	1.625
0.27925	-0.172875	0.3725	1.625
0.28	-0.245896	0.3735	1.6625
0.28075	-0.286584	0.3745	1.6875
0.2815	-0.243904	0.3755	1.675
0.28225	-0.215988	0.3765	1.6625
0.283	-0.175617	0.3775	1.6125
0.28375	-0.102369	0.3785	1.5875
0.2845	-0.0264603	0.3795	1.6
0.28525	0.0922168	0.3805	1.6375
0.286	0.160649	0.3815	1.675
0.28675	0.152791	0.3825	1.6375
0.2875	0.0700558	0.3835	1.5875
0.28825	0.0432511	0.3845	1.575
0.289	0.117057	0.3855	1.5625
0.28975	0.15179	0.3865	1.55
0.2905	0.129281	0.3875	1.5375
0.29125	0.142093	0.3885	1.5125
0.292	0.203996	0.3895	1.525
0.29275	0.203723	0.3905	1.5375
0.2935	0.209794	0.3915	1.525
0.29425	0.242707	0.3925	1.5125
0.295	0.256178	0.3935	1.4625
0.29575	0.30389	0.3945	1.3875
0.2965	0.349581	0.3955	1.3375
0.29725	0.317811	0.3965	1.3125
0.298	0.254706	0.3975	1.2375
0.29875	0.224456	0.3985	1.15
0.2995	0.253174	0.3995	1.1125
0.30025	0.334383	0.4005	1.075
0.301	0.411146	0.4015	1.0375
0.30175	0.444947	0.4025	1.05
0.3025	0.441362	0.4035	1.05
0.30325	0.409054	0.4045	1.025
0.304	0.310844	0.4055	0.975
0.30475	0.22319	0.4065	0.8875
0.3055	0.192722	0.4075	0.85
0.30625	0.140145	0.4085	0.85
0.307	0.112857	0.4095	0.8625
0.30775	0.10745	0.4105	0.875
0.3085	0.0989157	0.4115	0.875
0.30925	0.036537	0.4125	0.875
0.31	-0.0363936	0.4135	0.8625
0.31075	-0.0493549	0.4145	0.85
0.3115	0.00116683	0.4155	0.85
0.31225	0.024638	0.4165	0.8875
0.313	0.00981118	0.4175	0.925
0.31375	0.0575694	0.4185	0.9
0.3145	0.0229862	0.4195	0.8625
0.31525	0.000227941	0.4205	0.8375
0.316	0.0894369	0.4215	0.9125
0.31675	0.116118	0.4225	1.025
0.3175	0.0741795	0.4235	1.0375
0.31825	0.0553897	0.4245	1.0875
0.319	0.084254	0.4255	1.1375
0.31975	0.102852	0.4265	1.1125
0.3205	0.0527786	0.4275	1.1125
0.32125	-0.0367444	0.4285	1.175
0.322	-0.0484762	0.4295	1.25
0.32275	-0.0465229	0.4305	1.275
0.3235	-0.145968	0.4315	1.2875
0.32425	-0.219963	0.4325	1.3125
0.325	-0.156823	0.4335	1.325
0.32575	-0.0327635	0.4345	1.3125
0.3265	0.0167245	0.4355	1.2875
0.32725	0.0526004	0.4365	1.2875
0.328	0.0778943	0.4375	1.35
0.32875	0.043642	0.4385	1.425
0.3295	0.0102166	0.4395	1.45
0.33025	0.00495258	0.4405	1.4875
0.331	-0.0236369	0.4415	1.5375
0.33175	-0.0643115	0.4425	1.525
0.3325	-0.114534	0.4435	1.5
0.33325	-0.159839	0.4445	1.525
0.334	-0.163214	0.4455	1.5625
0.33475	-0.162357	0.4465	1.6
0.3355	-0.106495	0.4475	1.6375
0.33625	-0.078324	0.4485	1.6625
0.337	-0.114241	0.4495	1.6625
0.33775	-0.140549	0.4505	1.6375
0.3385	-0.137442	0.4515	1.625
0.33925	-0.117049	0.4525	1.6375
0.34	-0.121247	0.4535	1.6375
0.34075	-0.0890537	0.4545	1.65
0.3415	0.0161468	0.4555	1.675
0.34225	0.0971577	0.4565	1.65
0.343	0.037744	0.4575	1.6375
0.34375	-0.0978182	0.4585	1.675
0.3445	-0.0960326	0.4595	1.7375
0.34525	-0.0378445	0.4605	1.775
0.346	-0.078393	0.4615	1.7
0.34675	-0.137221	0.4625	1.625
0.3475	-0.174812	0.4635	1.625
0.34825	-0.226598	0.4645	1.625
0.349	-0.258417	0.4655	1.6375
0.34975	-0.237887	0.4665	1.6375
0.3505	-0.285629	0.4675	1.625
0.35125	-0.374976	0.4685	1.6125
0.352	-0.391839	0.4695	1.5875
0.35275	-0.410004	0.4705	1.5875
0.3535	-0.427901	0.4715	1.6
0.35425	-0.434636	0.4725	1.575
0.355	-0.451358	0.4735	1.5625
0.35575	-0.430872	0.4745	1.5875
0.3565	-0.41558	0.4755	1.6
0.35725	-0.49128	0.4765	1.6
0.358	-0.572611	0.4775	1.625
0.35875	-0.620455	0.4785	1.65
0.3595	-0.680915	0.4795	1.6875
0.36025	-0.699393	0.4805	1.7
0.361	-0.638099	0.4815	1.6625
0.36175	-0.609374	0.4825	1.65
0.3625	-0.611024	0.4835	1.65
0.36325	-0.559801	0.4845	1.6375
0.364	-0.543121	0.4855	1.6125
0.36475	-0.421343	0.4865	1.6
0.3655	-0.333044	0.4875	1.6
0.36625	-0.368844	0.4885	1.6
0.367	-0.355384	0.4895	1.625
0.36775	-0.284429	0.4905	1.675
0.3685	-0.191145	0.4915	1.7375
0.36925	-0.128957	0.4925	1.775
0.37	-0.0705678	0.4935	1.825
0.37075	-0.00862071	0.4945	1.8625
0.3715	0.102724	0.4955	1.8625
0.37225	0.254754	0.4965	1.8625
0.373	0.33771	0.4975	1.8625
0.37375	0.398544	0.4985	1.85
0.3745	0.495501	0.4995	1.8
0.37525	0.622178	0.5005	1.75
0.376	0.752832	0.5015	1.725
0.37675	0.771668	0.5025	1.7375
0.3775	0.758537	0.5035	1.75
0.37825	0.897908	0.5045	1.7
0.379	1.07642	0.5055	1.675
0.37975	1.1976	0.5065	1.7
0.3805	1.29518	0.5075	1.7125
0.38125	1.34461	0.5085	1.725
0.382	1.30201	0.5095	1.725
0.38275	1.23683	0.5105	1.75
0.3835	1.22432	0.5115	1.775
0.38425	1.21528	0.5125	1.8
0.385	1.25712	0.5135	1.8125
0.38575	1.19262	0.5145	1.7875
0.3865	1.14187	0.5155	1.775
0.38725	1.18365	0.5165	1.8
0.388	1.16553	0.5175	1.75
0.38875	1.12857	0.5185	1.65
0.3895	1.09449	0.5195	1.5875
0.39025	1.09336	0.5205	1.55
0.391	1.10982	0.5215	1.5625
0.39175	1.08978	0.5225	1.6125
0.3925	1.0374	0.5235	1.65
0.39325	0.951944	0.5245	1.6625
0.394	0.883518	0.5255	1.7
0.39475	0.885816	0.5265	1.7125
0.3955	0.863007	0.5275	1.7125
0.39625	0.750674	0.5285	1.7125
0.397	0.657863	0.5295	1.7125
0.39775	0.621748	0.5305	1.7125
0.3985	0.563791	0.5315	1.6875
0.39925	0.467699	0.5325	1.6625
0.4	0.370342	0.5335	1.6
0.40075	0.343509	0.5345	1.5625
0.4015	0.310986	0.5355	1.5625
0.40225	0.266534	0.5365	1.55
0.403	0.292287	0.5375	1.5375
0.40375	0.380084	0.5385	1.55
0.4045	0.409151	0.5395	1.6
0.40525	0.307074	0.5405	1.6625
0.406	0.259618	0.5415	1.6875
0.40675	0.298687	0.5425	1.675
0.4075	0.239947	0.5435	1.7
0.40825	0.126746	0.5445	1.7375
0.409	0.069195	0.5455	1.725
0.40975	0.0442058	0.5465	1.7
0.4105	-0.000262233	0.5475	1.7
0.41125	-0.048128	0.5485	1.6875
0.412	-0.12954	0.5495	1.65
0.41275	-0.248297	0.5505	1.6
0.4135	-0.343007	0.5515	1.5625
0.41425	-0.385156	0.5525	1.525
0.415	-0.389148	0.5535	1.5
0.41575	-0.418852	0.5545	1.4875
0.4165	-0.503245	0.5555	1.5
0.41725	-0.518233	0.5565	1.5125
0.418	-0.485355	0.5575	1.5
0.41875	-0.443877	0.5585	1.525
0.4195	-0.377815	0.5595	1.5625
0.42025	-0.351766	0.5605	1.575
0.421	-0.37146	0.5615	1.55
0.42175	-0.446404	0.5625	1.525
0.4225	-0.459853	0.5635	1.5375
0.42325	-0.4456	0.5645	1.525
0.424	-0.524795	0.5655	1.4625
0.42475	-0.614784	0.5665	1.45
0.4255	-0.616238	0.5675	1.475
0.42625	-0.531385	0.5685	1.475
0.427	-0.490862	0.5695	1.4875
0.42775	-0.462745	0.5705	1.4875
0.4285	-0.351564	0.5715	1.475
0.42925	-0.202226	0.5725	1.4875
0.43	-0.0931203	0.5735	1.4875
0.43075	-0.0454751	0.5745	1.4625
0.4315	-0.00843417	0.5755	1.4625
0.43225	-0.031619	0.5765	1.5
0.433	-0.0743188	0.5775	1.5125
0.43375	-0.0763919	0.5785	1.475
0.4345	-0.0567591	0.5795	1.4375
0.43525	-0.0592819	0.5805	1.425
0.436	-0.108389	0.5815	1.425
0.43675	-0.104197	0.5825	1.3875
0.4375	-0.0149442	0.5835	1.325
0.43825	0.0774248	0.5845	1.2875
0.439	0.152189	0.5855	1.3
0.43975	0.225787	0.5865	1.35
0.4405	0.27708	0.5875	1.3875
0.44125	0.322089	0.5885	1.4
0.442	0.321788	0.5895	1.425
0.44275	0.260071	0.5905	1.4625
0.4435	0.226893	0.5915	1.45
0.44425	0.215411	0.5925	1.425
0.445	0.282419	0.5935	1.4375
0.44575	0.336195	0.5945	1.475
0.4465	0.317567	0.5955	1.4875
0.44725	0.323919	0.5965	1.5
0.448	0.316741	0.5975	1.525
0.44875	0.314849	0.5985	1.4875
0.4495	0.278141	0.5995	1.425
0.45025	0.23781	0.6005	1.4
0.451	0.188139	0.6015	1.4
0.45175	0.0486438	0.6025	1.3625
0.4525	-0.052589	0.6035	1.3
0.45325	-0.0793331	0.6045	1.2875
0.454	-0.0726331	0.6055	1.325
0.45475	-0.000468214	0.6065	1.3125
0.4555	0.0846987	0.6075	1.275
0.45625	0.147523	0.6085	1.2875
0.457	0.228869	0.6095	1.2875
0.45775	0.238666	0.6105	1.2875
0.4585	0.156866	0.6115	1.275
0.45925	0.0128354	0.6125	1.225
0.46	-0.115828	0.6135	1.2
0.46075	-0.182023	0.6145	1.225
0.4615	-0.28178	0.6155	1.25
0.46225	-0.366954	0.6165	1.225
0.463	-0.323512	0.6175	1.2
0.46375	-0.214	0.6185	1.2125
0.4645	-0.195552	0.6195	1.2
0.46525	-0.235809	0.6205	1.15
0.466	-0.310361	0.6215	1.1625
0.46675	-0.398912	0.6225	1.225
0.4675	-0.449863	0.6235	1.25
0.46825	-0.489202	0.6245	1.2375
0.469	-0.503675	0.6255	1.1875
0.46975	-0.528151	0.6265	1.1375
0.4705	-0.600474	0.6275	1.1125
0.47125	-0.732418	0.6285	1.0875
0.472	-0.760659	0.6295	1.0375
0.47275	-0.636874	0.6305	0.975
0.4735	-0.552244	0.6315	0.95
0.47425	-0.454386	0.6325	0.95
0.475	-0.330252	0.6335	0.9625
0.47575	-0.267866	0.6345	0.95
0.4765	-0.242823	0.6355	0.9125
0.47725	-0.186927	0.6365	0.875
0.478	-0.12861	0.6375	0.8625
0.47875	-0.140087	0.6385	0.9125
0.4795	-0.14081	0.6395	0.975
0.48025	-0.0789585	0.6405	1
0.481	-0.0633689	0.6415	1.0125
0.48175	-0.0603784	0.6425	1.025
0.4825	-0.0060805	0.6435	1.0375
0.48325	0.102001	0.6445	1.0375
0.484	0.185773	0.6455	1
0.48475	0.178284	0.6465	0.975
0.4855	0.189376	0.6475	0.95
0.48625	0.222716	0.6485	0.9125
0.487	0.274894	0.6495	0.8625
0.48775	0.356771	0.6505	0.8125
0.4885	0.3655	0.6515	0.8125
0.48925	0.341621	0.6525	0.825
0.49	0.327814	0.6535	0.8375
0.49075	0.325545	0.6545	0.8625
0.4915	0.393317	0.6555	0.8625
0.49225	0.538124	0.6565	0.875
0.493	0.559627	0.6575	0.9125
0.49375	0.412515	0.6585	0.925
0.4945	0.325996	0.6595	0.9625
0.49525	0.313123	0.6605	0.9875
0.496	0.388481	0.6615	0.95
0.49675	0.459036	0.6625	0.9125
0.4975	0.432576	0.6635	0.9
0.49825	0.341777	0.6645	0.925
0.499	0.23006	0.6655	0.95
0.49975	0.193544	0.6665	0.9625
0.5005	0.214438	0.6675	0.9625
0.50125	0.256188	0.6685	0.95
0.502	0.302563	0.6695	0.9625
0.50275	0.304322	0.6705	0.9875
0.5035	0.263447	0.6715	1
0.50425	0.198589	0.6725	0.9875
0.505	0.085541	0.6735	0.9625
0.50575	0.0771165	0.6745	0.95
0.5065	0.147992	0.6755	0.9375
0.50725	0.208655	0.6765	0.9125
0.508	0.271418	0.6775	0.9125
0.50875	0.329194	0.6785	0.9125
0.5095	0.379813	0.6795	0.875
0.51025	0.413567	0.6805	0.8375
0.511	0.393878	0.6815	0.8375
0.51175	0.334435	0.6825	0.875
0.5125	0.295209	0.6835	0.9125
0.51325	0.19378	0.6845	0.9375
0.514	0.165207	0.6855	0.9875
0.51475	0.236063	0.6865	1.05
0.5155	0.220874	0.6875	1.125
0.51625	0.125889	0.6885	1.2
0.517	-0.0214761	0.6895	1.25
0.51775	-0.117549	0.6905	1.275
0.5185	-0.159189	0.6915	1.275
0.51925	-0.144639	0.6925	1.3
0.52	-0.0734044	0.6935	1.325
0.52075	-0.0233534	0.6945	1.2875
0.5215	0.0221256	0.6955	1.25
0.52225	0.0597056	0.6965	1.2375
0.523	0.0822307	0.6975	1.2125
0.52375	0.104611	0.6985	1.1875
0.5245	0.177876	0.6995	1.1375
0.52525	0.193326	0.7005	1.125
0.526	0.185827	0.7015	1.1625
0.52675	0.145464	0.7025	1.2
0.5275	0.0639746	0.7035	1.225
0.52825	0.03622	0.7045	1.225
0.529	-0.0386909	0.7055	1.25
0.52975	-0.137328	0.7065	1.25
0.5305	-0.111637	0.7075	1.225
0.53125	0.00519703	0.7085	1.2125
0.532	0.126814	0.7095	1.2125
0.53275	0.171127	0.7105	1.2125
0.5335	0.192188	0.7115	1.2125
0.53425	0.317903	0.7125	1.2375
0.535	0.439724	0.7135	1.2625
0.53575	0.504811	0.7145	1.275
0.5365	0.554604	0.7155	1.2875
0.53725	0.580699	0.7165	1.3
0.538	0.547627	0.7175	1.275
0.53875	0.534365	0.7185	1.25
0.5395	0.619328	0.7195	1.25
0.54025	0.696285	0.7205	1.275
0.541	0.746502	0.7215	1.2875
0.54175	0.789167	0.7225	1.2625
0.5425	0.784109	0.7235	1.2375
0.54325	0.775795	0.7245	1.2125
0.544	0.773164	0.7255	1.175
0.54475	0.710998	0.7265	1.15
0.5455	0.652656	0.7275	1.125
0.54625	0.684947	0.7285	1.0875
0.547	0.728018	0.7295	1.0625
0.54775	0.742856	0.7305	1.075
0.5485	0.738703	0.7315	1.125
0.54925	0.762791	0.7325	1.15
0.55	0.799618	0.7335	1.1625
0.55075	0.837078	0.7345	1.175
0.5515	0.83426	0.7355	1.225
0.55225	0.719444	0.7365	1.275
0.553	0.667537	0.7375	1.275
0.55375	0.722696	0.7385	1.2875
0.5545	0.740087	0.7395	1.3375
0.55525	0.695418	0.7405	1.375
0.556	0.599023	0.7415	1.35
0.55675	0.534856	0.7425	1.3125
0.5575	0.556378	0.7435	1.3
0.55825	0.590491	0.7445	1.2875
0.559	0.63577	0.7455	1.275
0.55975	0.684328	0.7465	1.2875
0.5605	0.684194	0.7475	1.3
0.56125	0.642223	0.7485	1.325
0.562	0.570876	0.7495	1.325
0.56275	0.537584	0.7505	1.3125
0.5635	0.478753	0.7515	1.3375
0.56425	0.386777	0.7525	1.3625
0.565	0.365408	0.7535	1.3875
0.56575	0.349518	0.7545	1.425
0.5665	0.329232	0.7555	1.4625
0.56725	0.323277	0.7565	1.4625
0.568	0.305955	0.7575	1.4625
0.56875	0.307937	0.7585	1.475
0.5695	0.302421	0.7595	1.4875
0.57025	0.230437	0.7605	1.5
0.571	0.253287	0.7615	1.5
0.57175	0.322433	0.7625	1.4875
0.5725	0.335416	0.7635	1.475
0.57325	0.316227	0.7645	1.5
0.574	0.242436	0.7655	1.5125
0.57475	0.202072	0.7665	1.5125
0.5755	0.179567	0.7675	1.5
0.57625	0.0908533	0.7685	1.4625
0.577	0.0314127	0.7695	1.4375
0.57775	-0.000654092	0.7705	1.4
0.5785	0.05951	0.7715	1.3375
0.57925	0.173557	0.7725	1.3125
0.58	0.188831	0.7735	1.3125
0.58075	0.141486	0.7745	1.2875
0.5815	0.0697168	0.7755	1.225
0.58225	0.0173006	0.7765	1.1875
0.583	0.0315432	0.7775	1.2375
0.58375	0.0605926	0.7785	1.2875
0.5845	0.104427	0.7795	1.3
0.58525	0.161111	0.7805	1.2875
0.586	0.160474	0.7815	1.35
0.58675	0.203275	0.7825	1.4625
0.5875	0.248764	0.7835	1.5
0.58825	0.220236	0.7845	1.525
0.589	0.199151	0.7855	1.525
0.58975	0.15157	0.7865	1.5
0.5905	0.128537	0.7875	1.5
0.59125	0.15133	0.7885	1.5375
0.592	0.0737521	0.7895	1.5875
0.59275	-0.0971048	0.7905	1.6125
0.5935	-0.254877	0.7915	1.625
0.59425	-0.276663	0.7925	1.625
0.595	-0.250841	0.7935	1.5875
0.59575	-0.264461	0.7945	1.5375
0.5965	-0.243682	0.7955	1.525
0.59725	-0.108839	0.7965	1.55
0.598	0.00417536	0.7975	1.5875
0.59875	0.0284026	0.7985	1.6
0.5995	-0.0509762	0.7995	1.5875
0.60025	-0.155485	0.8005	1.575
0.601	-0.160092	0.8015	1.575
0.60175	-0.128842	0.8025	1.6
0.6025	-0.0688785	0.8035	1.625
0.60325	-0.0293986	0.8045	1.625
0.604	-0.0570196	0.8055	1.6875
0.60475	-0.107086	0.8065	1.725
0.6055	-0.119723	0.8075	1.725
0.60625	-0.0595544	0.8085	1.7875
0.607	-0.0280041	0.8095	1.85
0.60775	-0.10781	0.8105	1.9125
0.6085	-0.183857	0.8115	1.95
0.60925	-0.226076	0.8125	1.95
0.61	-0.209087	0.8135	1.9375
0.61075	-0.100346	0.8145	1.925
0.6115	-0.0408338	0.8155	1.9375
0.61225	-0.0797454	0.8165	1.9625
0.613	-0.132635	0.8175	1.95
0.61375	-0.0980596	0.8185	1.9
0.6145	-0.0436936	0.8195	1.85
0.61525	-0.0531543	0.8205	1.8125
0.616	-0.0538324	0.8215	1.75
0.61675	0.00653389	0.8225	1.675
0.6175	0.0507189	0.8235	1.65
0.61825	-0.0146115	0.8245	1.6375
0.619	-0.0279482	0.8255	1.6375
0.61975	0.00318647	0.8265	1.6625
0.6205	-0.00324406	0.8275	1.675
0.62125	0.0331939	0.8285	1.65
0.622	0.0750875	0.8295	1.6375
0.62275	0.0431086	0.8305	1.6375
0.6235	0.0685662	0.8315	1.6125
0.62425	0.162234	0.8325	1.6125
0.625	0.230488	0.8335	1.625
0.62575	0.264084	0.8345	1.65
0.6265	0.289835	0.8355	1.65
0.62725	0.250821	0.8365	1.6125
0.628	0.233071	0.8375	1.575
0.62875	0.272371	0.8385	1.575
0.6295	0.270106	0.8395	1.6125
0.63025	0.281916	0.8405	1.625
0.631	0.248573	0.8415	1.625
0.63175	0.229098	0.8425	1.625
0.6325	0.26719	0.8435	1.625
0.63325	0.313516	0.8445	1.6125
0.634	0.368824	0.8455	1.5375
0.63475	0.406324	0.8465	1.4625
0.6355	0.492868	0.8475	1.45
0.63625	0.6575	0.8485	1.4375
0.637	0.809048	0.8495	1.4125
0.63775	0.836913	0.8505	1.3875
0.6385	0.831011	0.8515	1.3875
0.63925	0.848926	0.8525	1.375
0.64	0.783914	0.8535	1.3875
0.64075	0.776835	0.8545	1.4375
0.6415	0.837083	0.8555	1.4375
0.64225	0.855972	0.8565	1.425
0.643	0.834027	0.8575	1.425
0.64375	0.795325	0.8585	1.4375
0.6445	0.720664	0.8595	1.4625
0.64525	0.704908	0.8605	1.4875
0.646	0.723066	0.8615	1.4875
0.64675	0.717029	0.8625	1.45
0.6475	0.660812	0.8635	1.4125
0.64825	0.555651	0.8645	1.3875
0.649	0.494742	0.8655	1.375
0.64975	0.46095	0.8665	1.35
0.6505	0.504855	0.8675	1.325
0.65125	0.592346	0.8685	1.3125
0.652	0.648916	0.8695	1.275
0.65275	0.655013	0.8705	1.2375
0.6535	0.649949	0.8715	1.2875
0.65425	0.703472	0.8725	1.325
0.655	0.783282	0.8735	1.3
0.65575	0.844323	0.8745	1.2625
0.6565	0.858992	0.8755	1.225
0.65725	0.789051	0.8765	1.2125
0.658	0.684075	0.8775	1.2
0.65875	0.606202	0.8785	1.175
0.6595	0.580888	0.8795	1.1375
0.66025	0.578256	0.8805	1.1375
0.661	0.554015	0.8815	1.15
0.66175	0.463649	0.8825	1.1375
0.6625	0.356579	0.8835	1.15
0.66325	0.240692	0.8845	1.1625
0.664	0.132611	0.8855	1.1625
0.66475	0.0621661	0.8865	1.2125
0.6655	-0.0277182	0.8875	1.2375
0.66625	-0.16339	0.8885	1.25
0.667	-0.289132	0.8895	1.2875
0.66775	-0.389568	0.8905	1.275
0.6685	-0.43093	0.8915	1.2625
0.66925	-0.411203	0.8925	1.2875
0.67	-0.502591	0.8935	1.2625
0.67075	-0.634269	0.8945	1.225
0.6715	-0.711021	0.8955	1.2375
0.67225	-0.780842	0.8965	1.2125
0.673	-0.825762	0.8975	1.175
0.67375	-0.809182	0.8985	1.175
0.6745	-0.783182	0.8995	1.15
0.67525	-0.822221	0.9005	1.125
0.676	-0.856545	0.9015	1.125
0.67675	-0.905426	0.9025	1.15
0.6775	-0.94678	0.9035	1.2
0.67825	-0.934675	0.9045	1.225
0.679	-0.941144	0.9055	1.225
0.67975	-0.939462	0.9065	1.225
0.6805	-0.928768	0.9075	1.225
0.68125	-0.896067	0.9085	1.2
0.682	-0.838488	0.9095	1.175
0.68275	-0.767362	0.9105	1.1875
0.6835	-0.688925	0.9115	1.15
0.68425	-0.586904	0.9125	1.1
0.685	-0.448613	0.9135	1.1
0.68575	-0.308748	0.9145	1.1125
0.6865	-0.158043	0.9155	1.1375
0.68725	-0.0285886	0.9165	1.175
0.688	0.0470169	0.9175	1.2125
0.68875	0.130644	0.9185	1.2125
0.6895	0.221096	0.9195	1.225
0.69025	0.321428	0.9205	1.225
0.691	0.523108	0.9215	1.1875
0.69175	0.75714	0.9225	1.175
0.6925	0.818816	0.9235	1.175
0.69325	0.78155	0.9245	1.175
0.694	0.809075	0.9255	1.175
0.69475	0.781441	0.9265	1.1375
0.6955	0.736713	0.9275	1.1125
0.69625	0.716237	0.9285	1.075
0.697	0.60243	0.9295	1.0125
0.69775	0.507459	0.9305	1.0375
0.6985	0.490196	0.9315	1.1
0.69925	0.448882	0.9325	1.1
0.7	0.460132	0.9335	1.1125
0.70075	0.533519	0.9345	1.1875
0.7015	0.558875	0.9355	1.2125
0.70225	0.599894	0.9365	1.2125
0.703	0.677355	0.9375	1.2375
0.70375	0.737616	0.9385	1.2625
0.7045	0.744524	0.9395	1.325
0.70525	0.693732	0.9405	1.375
0.706	0.592819	0.9415	1.3625
0.70675	0.568603	0.9425	1.3125
0.7075	0.529655	0.9435	1.25
0.70825	0.369901	0.9445	1.2125
0.709	0.278481	0.9455	1.2
0.70975	0.28086	0.9465	1.2125
0.7105	0.358936	0.9475	1.25
0.71125	0.404378	0.9485	1.2875
0.712	0.381409	0.9495	1.3
0.71275	0.374989	0.9505	1.3
0.7135	0.400799	0.9515	1.275
0.71425	0.470849	0.9525	1.25
0.715	0.467774	0.9535	1.2625
0.71575	0.411176	0.9545	1.2625
0.7165	0.424335	0.9555	1.2625
0.71725	0.509878	0.9565	1.2625
0.718	0.692232	0.9575	1.25
0.71875	0.89157	0.9585	1.25
0.7195	0.961578	0.9595	1.25
0.72025	0.996917	0.9605	1.2375
0.721	1.01551	0.9615	1.2625
0.72175	0.937592	0.9625	1.3
0.7225	0.783145	0.9635	1.2625
0.72325	0.554528	0.9645	1.225
0.724	0.350244	0.9655	1.2375
0.72475	0.202498	0.9665	1.25
0.7255	0.0782368	0.9675	1.2625
0.72625	-0.0409655	0.9685	1.2875
0.727	-0.133893	0.9695	1.2875
0.72775	-0.268852	0.9705	1.2375
0.7285	-0.413969	0.9715	1.1875
0.72925	-0.431957	0.9725	1.2
0.73	-0.451671	0.9735	1.1875
0.73075	-0.567722	0.9745	1.1
0.7315	-0.698915	0.9755	1.05
0.73225	-0.780066	0.9765	1.05
0.733	-0.801302	0.9775	1.05
0.73375	-0.858639	0.9785	1.0375
0.7345	-0.929994	0.9795	0.975
0.73525	-0.944497	0.9805	0.9375
0.736	-0.888112	0.9815	0.9625
0.73675	-0.805437	0.9825	0.975
0.7375	-0.804236	0.9835	1
0.73825	-0.836667	0.9845	1.025
0.739	-0.904502	0.9855	1.025
0.73975	-0.991671	0.9865	1.05
0.7405	-1.04592	0.9875	1.05
0.74125	-1.05458	0.9885	1.0375
0.742	-1.09174	0.9895	1.1
0.74275	-1.11045	0.9905	1.1375
0.7435	-0.977501	0.9915	1.15
0.74425	-0.777482	0.9925	1.2
0.745	-0.619448	0.9935	1.25
0.74575	-0.551495	0.9945	1.3
0.7465	-0.489178	0.9955	1.3
0.74725	-0.374206	0.9965	1.2625
0.748	-0.255455	0.9975	1.2375
0.74875	-0.167951	0.9985	1.2125
0.7495	-0.0385227	0.9995	1.225
0.75025	0.0927763	1.0005	1.3
0.751	0.170564	1.0015	1.325
0.75175	0.286213	1.0025	1.3
0.7525	0.330323	1.0035	1.3125
0.75325	0.328643	1.0045	1.3625
0.754	0.298426	1.0055	1.4
0.75475	0.288348	1.0065	1.4125
0.7555	0.356758	1.0075	1.425
0.75625	0.383224	1.0085	1.4375
0.757	0.377639	1.0095	1.5
0.75775	0.396782	1.0105	1.5875
0.7585	0.395519	1.0115	1.5875
0.75925	0.352977	1.0125	1.55
0.76	0.379861	1.0135	1.6125
0.76075	0.469786	1.0145	1.6875
0.7615	0.553961	1.0155	1.6875
0.76225	0.584792	1.0165	1.675
0.763	0.669788	1.0175	1.675
0.76375	0.786277	1.0185	1.6625
0.7645	0.818468	1.0195	1.65
0.76525	0.793217	1.0205	1.625
0.766	0.74783	1.0215	1.5875
0.76675	0.764727	1.0225	1.6
0.7675	0.831478	1.0235	1.625
0.76825	0.825024	1.0245	1.6375
0.769	0.703142	1.0255	1.65
0.76975	0.57439	1.0265	1.625
0.7705	0.404618	1.0275	1.6
0.77125	0.254932	1.0285	1.5875
0.772	0.211137	1.0295	1.525
0.77275	0.153254	1.0305	1.475
0.7735	0.15943	1.0315	1.475
0.77425	0.194009	1.0325	1.45
0.775	0.174886	1.0335	1.3875
0.77575	0.145399	1.0345	1.3375
0.7765	0.12565	1.0355	1.3375
0.77725	0.112338	1.0365	1.35
0.778	0.0592107	1.0375	1.3625
0.77875	-0.0161689	1.0385	1.375
0.7795	-0.0648112	1.0395	1.3375
0.78025	-0.0645483	1.0405	1.2875
0.781	-0.105236	1.0415	1.275
0.78175	-0.218967	1.0425	1.2625
0.7825	-0.245515	1.0435	1.2375
0.78325	-0.229508	1.0445	1.1875
0.784	-0.271837	1.0455	1.125
0.78475	-0.298144	1.0465	1.1
0.7855	-0.308991	1.0475	1.0875
0.78625	-0.347955	1.0485	1.05
0.787	-0.393469	1.0495	0.9875
0.78775	-0.416118	1.0505	0.9375
0.7885	-0.427297	1.0515	0.925
0.78925	-0.436405	1.0525	0.9125
0.79	-0.376626	1.0535	0.85
0.79075	-0.223678	1.0545	0.8
0.7915	-0.0778842	1.0555	0.825
0.79225	0.00672067	1.0565	0.8625
0.793	0.11461	1.0575	0.8625
0.79375	0.22459	1.0585	0.8875
0.7945	0.234171	1.0595	0.975
0.79525	0.208299	1.0605	1.0375
0.796	0.199723	1.0615	1.0875
0.79675	0.244911	1.0625	1.125
0.7975	0.299004	1.0635	1.1125
0.79825	0.276082	1.0645	1.125
0.799	0.219369	1.0655	1.1625
0.79975	0.256595	1.0665	1.1625
0.8005	0.3899	1.0675	1.1625
0.80125	0.412694	1.0685	1.1875
0.802	0.35733	1.0695	1.2
0.80275	0.297734	1.0705	1.2
0.8035	0.160339	1.0715	1.175
0.80425	0.102365	1.0725	1.175
0.805	0.0626955	1.0735	1.2125
0.80575	-0.0501097	1.0745	1.225
0.8065	-0.0951149	1.0755	1.2125
0.80725	-0.00468506	1.0765	1.225
0.808	0.147065	1.0775	1.275
0.80875	0.245671	1.0785	1.325
0.8095	0.272905	1.0795	1.35
0.81025	0.28817	1.0805	1.35
0.811	0.328012	1.0815	1.375
0.81175	0.332961	1.0825	1.425
0.8125	0.449921	1.0835	1.45
0.81325	0.572768	1.0845	1.45
0.814	0.484385	1.0855	1.4625
0.81475	0.365131	1.0865	1.475
0.8155	0.318164	1.0875	1.4625
0.81625	0.279604	1.0885	1.475
0.817	0.318544	1.0895	1.5375
0.81775	0.32472	1.0905	1.6125
0.8185	0.230709	1.0915	1.6625
0.81925	0.239196	1.0925	1.675
0.82	0.306977	1.0935	1.6625
0.82075	0.259895	1.0945	1.6375
0.8215	0.16292	1.0955	1.6125
0.82225	0.184116	1.0965	1.5875
0.823	0.215047	1.0975	1.5875
0.82375	0.236419	1.0985	1.5625
0.8245	0.264492	1.0995	1.4875
0.82525	0.174114	1.1005	1.4875
0.826	0.173794	1.1015	1.5
0.82675	0.274463	1.1025	1.45
0.8275	0.242131	1.1035	1.425
0.82825	0.163567	1.1045	1.4
0.829	0.0834265	1.1055	1.35
0.82975	-0.00770909	1.1065	1.35
0.8305	-0.092636	1.1075	1.375
0.83125	-0.169073	1.1085	1.3625
0.832	-0.177763	1.1095	1.375
0.83275	-0.145491	1.1105	1.425
0.8335	-0.200301	1.1115	1.475
0.83425	-0.208842	1.1125	1.475
0.835	-0.094697	1.1135	1.45
0.83575	0.0169022	1.1145	1.4375
0.8365	0.101361	1.1155	1.425
0.83725	0.213553	1.1165	1.425
0.838	0.296762	1.1175	1.4125
0.83875	0.302552	1.1185	1.4
0.8395	0.336963	1.1195	1.4
0.84025	0.384063	1.1205	1.4
0.841	0.400808	1.1215	1.3875
0.84175	0.40263	1.1225	1.3875
0.8425	0.358091	1.1235	1.425
0.84325	0.325527	1.1245	1.4625
0.844	0.379122	1.1255	1.4625
0.84475	0.434316	1.1265	1.45
0.8455	0.539271	1.1275	1.4625
0.84625	0.653517	1.1285	1.475
0.847	0.649586	1.1295	1.45
0.84775	0.659651	1.1305	1.3625
0.8485	0.727807	1.1315	1.2875
0.84925	0.695102	1.1325	1.275
0.85	0.644772	1.1335	1.3
0.85075	0.714829	1.1345	1.3375
0.8515	0.823137	1.1355	1.35
0.85225	0.965219	1.1365	1.3375
0.853	1.04996	1.1375	1.3
0.85375	1.02031	1.1385	1.3
0.8545	1.01131	1.1395	1.3625
0.85525	0.989116	1.1405	1.3625
0.856	0.982515	1.1415	1.325
0.85675	1.07061	1.1425	1.3375
0.8575	1.08647	1.1435	1.3375
0.85825	0.977924	1.1445	1.325
0.859	0.847512	1.1455	1.35
0.85975	0.815269	1.1465	1.375
0.8605	0.832881	1.1475	1.3875
0.86125	0.786472	1.1485	1.3875
0.862	0.778611	1.1495	1.3875
0.86275	0.865975	1.1505	1.375
0.8635	0.970962	1.1515	1.325
0.86425	0.960264	1.1525	1.2875
0.865	0.882301	1.1535	1.275
0.86575	0.865399	1.1545	1.2875
0.8665	0.864549	1.1555	1.3125
0.86725	0.879905	1.1565	1.3125
0.868	0.897098	1.1575	1.275
0.86875	0.838045	1.1585	1.25
0.8695	0.779896	1.1595	1.2375
0.87025	0.794384	1.1605	1.2125
0.871	0.867307	1.1615	1.2375
0.87175	0.836898	1.1625	1.25
0.8725	0.720051	1.1635	1.2125
0.87325	0.642452	1.1645	1.1875
0.874	0.586365	1.1655	1.2125
0.87475	0.585448	1.1665	1.25
0.8755	0.557493	1.1675	1.2875
0.87625	0.531694	1.1685	1.3375
0.877	0.47058	1.1695	1.3625
0.87775	0.315024	1.1705	1.4
0.8785	0.283048	1.1715	1.4625
0.87925	0.361482	1.1725	1.4875
0.88	0.413616	1.1735	1.45
0.88075	0.47158	1.1745	1.425
0.8815	0.491569	1.1755	1.425
0.88225	0.463658	1.1765	1.425
0.883	0.419671	1.1775	1.4375
0.88375	0.33558	1.1785	1.4375
0.8845	0.286881	1.1795	1.3875
0.88525	0.357121	1.1805	1.35
0.886	0.508894	1.1815	1.3375
0.88675	0.539835	1.1825	1.3375
0.8875	0.496677	1.1835	1.3625
0.88825	0.590714	1.1845	1.3625
0.889	0.60574	1.1855	1.3375
0.88975	0.535464	1.1865	1.3
0.8905	0.589068	1.1875	1.2375
0.89125	0.615476	1.1885	1.2
0.892	0.535076	1.1895	1.1625
0.89275	0.522255	1.1905	1.125
0.8935	0.618076	1.1915	1.125
0.89425	0.681159	1.1925	1.1375
0.895	0.702512	1.1935	1.1375
0.89575	0.701006	1.1945	1.1375
0.8965	0.654688	1.1955	1.1875
0.89725	0.61771	1.1965	1.225
0.898	0.681781	1.1975	1.225
0.89875	0.796661	1.1985	1.2
0.8995	0.849738	1.1995	1.1875
0.90025	0.852198	1.2005	1.1875
0.901	0.854119	1.2015	1.1125
0.90175	0.8608	1.2025	1.0375
0.9025	0.933022	1.2035	1.025
0.90325	0.985965	1.2045	1.05
0.904	0.983051	1.2055	1.0375
0.90475	0.985149	1.2065	1.025
0.9055	0.963939	1.2075	1
0.90625	0.898199	1.2085	0.925
0.907	0.788141	1.2095	0.9125
0.90775	0.773837	1.2105	0.925
0.9085	0.779374	1.2115	0.9
0.90925	0.669005	1.2125	0.8875
0.91	0.639191	1.2135	0.9375
0.91075	0.702424	1.2145	0.9625
0.9115	0.710005	1.2155	0.95
0.91225	0.77065	1.2165	0.975
0.913	0.856375	1.2175	1.0125
0.91375	0.845776	1.2185	1.0375
0.9145	0.86297	1.2195	1.075
0.91525	0.906902	1.2205	1.1125
0.916	0.849288	1.2215	1.15
0.91675	0.832313	1.2225	1.15
0.9175	0.887792	1.2235	1.125
0.91825	0.802889	1.2245	1.15
0.919	0.617567	1.2255	1.2
0.91975	0.463829	1.2265	1.2375
0.9205	0.344688	1.2275	1.25
0.92125	0.333174	1.2285	1.275
0.922	0.360746	1.2295	1.3
0.92275	0.316214	1.2305	1.325
0.9235	0.209374	1.2315	1.4
0.92425	0.0976615	1.2325	1.4625
0.925	0.0675564	1.2335	1.4875
0.92575	0.0396113	1.2345	1.4875
0.9265	-0.0519174	1.2355	1.4375
0.92725	-0.0776214	1.2365	1.4
0.928	-0.0291151	1.2375	1.425
0.92875	-0.0538673	1.2385	1.45
0.9295	-0.0938237	1.2395	1.45
0.93025	-0.0994223	1.2405	1.4375
0.931	-0.0888003	1.2415	1.4625
0.93175	-0.112267	1.2425	1.525
0.9325	-0.200201	1.2435	1.55
0.93325	-0.306464	1.2445	1.575
0.934	-0.377698	1.2455	1.625
0.93475	-0.383989	1.2465	1.625
0.9355	-0.459393	1.2475	1.5875
0.93625	-0.545264	1.2485	1.625
0.937	-0.495055	1.2495	1.65
0.93775	-0.485839	1.2505	1.625
0.9385	-0.535482	1.2515	1.6375
0.93925	-0.468714	1.2525	1.6875
0.94	-0.370534	1.2535	1.6875
0.94075	-0.311843	1.2545	1.75
0.9415	-0.292317	1.2555	1.875
0.94225	-0.323195	1.2565	1.925
0.943	-0.35832	1.2575	1.95
0.94375	-0.369243	1.2585	1.95
0.9445	-0.377968	1.2595	1.9125
0.94525	-0.335128	1.2605	1.8625
0.946	-0.289173	1.2615	1.825
0.94675	-0.224178	1.2625	1.8375
0.9475	-0.109951	1.2635	1.875
0.94825	-0.0883511	1.2645	1.8625
0.949	-0.130193	1.2655	1.825
0.94975	-0.138561	1.2665	1.7875
0.9505	-0.188884	1.2675	1.825
0.95125	-0.230576	1.2685	1.85
0.952	-0.193858	1.2695	1.8625
0.95275	-0.145913	1.2705	1.8875
0.9535	-0.0841959	1.2715	1.825
0.95425	-0.0307403	1.2725	1.75
0.955	-0.00115783	1.2735	1.725
0.95575	0.0841809	1.2745	1.725
0.9565	0.185809	1.2755	1.7375
0.95725	0.192314	1.2765	1.75
0.958	0.145945	1.2775	1.725
0.95875	0.140221	1.2785	1.7
0.9595	0.13209	1.2795	1.7
0.96025	0.0445848	1.2805	1.7125
0.961	-0.0316348	1.2815	1.7
0.96175	-0.0518775	1.2825	1.675
0.9625	-0.0495431	1.2835	1.675
0.96325	-0.079739	1.2845	1.6375
0.964	-0.121408	1.2855	1.575
0.96475	-0.116413	1.2865	1.5375
0.9655	-0.0875127	1.2875	1.5375
0.96625	-0.0147864	1.2885	1.4875
0.967	0.0479371	1.2895	1.4125
0.96775	0.0341597	1.2905	1.4
0.9685	-0.00666406	1.2915	1.375
0.96925	-0.0240586	1.2925	1.3125
0.97	-0.0249	1.2935	1.3
0.97075	0.00232026	1.2945	1.2625
0.9715	0.0815672	1.2955	1.175
0.97225	0.064863	1.2965	1.125
0.973	0.00423526	1.2975	1.075
0.97375	-0.0276634	1.2985	1.0375
0.9745	-0.102526	1.2995	1.05
0.97525	-0.112243	1.3005	1.0875
0.976	-0.0860543	1.3015	1.1125
0.97675	-0.126383	1.3025	1.1125
0.9775	-0.137009	1.3035	1.1125
0.97825	-0.085946	1.3045	1.125
0.979	-0.0362568	1.3055	1.1375
0.97975	-0.0147917	1.3065	1.1625
0.9805	0.000100081	1.3075	1.1375
0.98125	0.0905048	1.3085	1.1125
0.982	0.206318	1.3095	1.1125
0.98275	0.238855	1.3105	1.1
0.9835	0.235891	1.3115	1.1125
0.98425	0.190266	1.3125	1.175
0.985	0.149348	1.3135	1.2125
0.98575	0.149946	1.3145	1.2
0.9865	0.161806	1.3155	1.225
0.98725	0.130353	1.3165	1.2625
0.988	0.0690872	1.3175	1.3125
0.98875	0.0486136	1.3185	1.375
0.9895	0.0432484	1.3195	1.4
0.99025	0.0774463	1.3205	1.4
0.991	0.119685	1.3215	1.3875
0.99175	0.148556	1.3225	1.3625
0.9925	0.195714	1.3235	1.35
0.99325	0.301377	1.3245	1.35
0.994	0.341604	1.3255	1.3625
0.99475	0.334695	1.3265	1.3875
0.9955	0.352457	1.3275	1.4
0.99625	0.336067	1.3285	1.4
0.997	0.312746	1.3295	1.4
0.99775	0.306974	1.3305	1.3875
0.9985	0.293692	1.3315	1.4
0.99925	0.293422	1.3325	1.45
1	0.340206	1.3335	1.4625
1.00075	0.397863	1.3345	1.4125
1.0015	0.481547	1.3355	1.375
1.00225	0.52396	1.3365	1.3625
1.003	0.510417	1.3375	1.3625
1.00375	0.547481	1.3385	1.375
1.0045	0.604893	1.3395	1.375
1.00525	0.673988	1.3405	1.35
1.006	0.683582	1.3415	1.3375
1.00675	0.660187	1.3425	1.3375
1.0075	0.674067	1.3435	1.325
1.00825	0.638608	1.3445	1.325
1.009	0.611401	1.3455	1.3125
1.00975	0.614015	1.3465	1.3
1.0105	0.572505	1.3475	1.3125
1.01125	0.549239	1.3485	1.325
1.012	0.522898	1.3495	1.3125
1.01275	0.434435	1.3505	1.3
1.0135	0.355571	1.3515	1.2875
1.01425	0.272025	1.3525	1.2625
1.015	0.230851	1.3535	1.275
1.01575	0.22396	1.3545	1.3375
1.0165	0.239881	1.3555	1.325
1.01725	0.330001	1.3565	1.2875
1.018	0.423133	1.3575	1.2875
1.01875	0.451523	1.3585	1.2625
1.0195	0.408755	1.3595	1.25
1.02025	0.362431	1.3605	1.25
1.021	0.322771	1.3615	1.2625
1.02175	0.289421	1.3625	1.2875
1.0225	0.254164	1.3635	1.3125
1.02325	0.273817	1.3645	1.3375
1.024	0.359972	1.3655	1.375
1.02475	0.350549	1.3665	1.3875
1.0255	0.312311	1.3675	1.4
1.02625	0.35582	1.3685	1.4375
1.027	0.480923	1.3695	1.4375
1.02775	0.512004	1.3705	1.4125
1.0285	0.477114	1.3715	1.375
1.02925	0.56032	1.3725	1.3375
1.03	0.660505	1.3735	1.3125
1.03075	0.699682	1.3745	1.3
1.0315	0.729844	1.3755	1.3
1.03225	0.725005	1.3765	1.2875
1.033	0.720877	1.3775	1.2625
1.03375	0.758842	1.3785	1.3
1.0345	0.75092	1.3795	1.3375
1.03525	0.762901	1.3805	1.35
1.036	0.83105	1.3815	1.35
1.03675	0.90849	1.3825	1.325
1.0375	0.953398	1.3835	1.325
1.03825	0.894784	1.3845	1.325
1.039	0.742621	1.3855	1.3375
1.03975	0.66193	1.3865	1.3375
1.0405	0.687141	1.3875	1.3125
1.04125	0.707159	1.3885	1.2875
1.042	0.735854	1.3895	1.2875
1.04275	0.789718	1.3905	1.2875
1.0435	0.811244	1.3915	1.2875
1.04425	0.752057	1.3925	1.275
1.045	0.660474	1.3935	1.275
1.04575	0.653694	1.3945	1.2625
1.0465	0.667538	1.3955	1.2375
1.04725	0.64743	1.3965	1.2125
1.048	0.600116	1.3975	1.175
1.04875	0.548693	1.3985	1.1625
1.0495	0.500239	1.3995	1.1625
1.05025	0.416926	1.4005	1.175
1.051	0.338064	1.4015	1.175
1.05175	0.308236	1.4025	1.175
1.0525	0.342275	1.4035	1.15
1.05325	0.31561	1.4045	1.125
1.054	0.207629	1.4055	1.1125
1.05475	0.17639	1.4065	1.1
1.0555	0.205619	1.4075	1.0625
1.05625	0.197373	1.4085	1.025
1.057	0.184895	1.4095	1.05
1.05775	0.183495	1.4105	1.1125
1.0585	0.154808	1.4115	1.175
1.05925	0.107103	1.4125	1.2
1.06	0.160589	1.4135	1.2
1.06075	0.180495	1.4145	1.2
1.0615	0.110759	1.4155	1.2125
1.06225	0.127039	1.4165	1.225
1.063	0.181277	1.4175	1.2375
1.06375	0.171105	1.4185	1.2
1.0645	0.174447	1.4195	1.1375
1.06525	0.219274	1.4205	1.1125
1.066	0.198818	1.4215	1.1
1.06675	0.170868	1.4225	1.1
1.0675	0.134593	1.4235	1.0875
1.06825	0.0750172	1.4245	1.0625
1.069	0.10756	1.4255	1.05
1.06975	0.252378	1.4265	1.0625
1.0705	0.403197	1.4275	1.075
1.07125	0.525598	1.4285	1.1375
1.072	0.637289	1.4295	1.1875
1.07275	0.707988	1.4305	1.2125
1.0735	0.759952	1.4315	1.25
1.07425	0.871342	1.4325	1.2375
1.075	0.997774	1.4335	1.2
1.07575	1.11468	1.4345	1.1625
1.0765	1.19507	1.4355	1.1375
1.07725	1.2565	1.4365	1.1375
1.078	1.28981	1.4375	1.1375
1.07875	1.25872	1.4385	1.125
1.0795	1.23239	1.4395	1.1
1.08025	1.21917	1.4405	1.075
1.081	1.19885	1.4415	1.075
1.08175	1.17354	1.4425	1.0625
1.0825	1.16483	1.4435	1.0625
1.08325	1.13731	1.4445	1.05
1.084	1.00673	1.4455	1.025
1.08475	0.881913	1.4465	1.0375
1.0855	0.865996	1.4475	1.0875
1.08625	0.896499	1.4485	1.1375
1.087	0.961823	1.4495	1.125
1.08775	0.974509	1.4505	1.075
1.0885	0.960682	1.4515	1.025
1.08925	0.952184	1.4525	1
1.09	0.904499	1.4535	1
1.09075	0.826214	1.4545	1
1.0915	0.701104	1.4555	1
1.09225	0.587051	1.4565	1.025
1.093	0.48635	1.4575	1.0375
1.09375	0.439262	1.4585	1.0125
1.0945	0.435412	1.4595	1.0125
1.09525	0.349214	1.4605	1.025
1.096	0.247522	1.4615	1.05
1.09675	0.178937	1.4625	1.0625
1.0975	0.143203	1.4635	1.0625
1.09825	0.0982325	1.4645	1.1
1.099	0.0740928	1.4655	1.1125
1.09975	0.068004	1.4665	1.1
1.1005	0.0822272	1.4675	1.0875
1.10125	0.190967	1.4685	1.025
1.102	0.302166	1.4695	0.9625
1.10275	0.373601	1.4705	0.95
1.1035	0.365159	1.4715	0.9625
1.10425	0.307445	1.4725	0.975
1.105	0.317441	1.4735	0.95
1.10575	0.293143	1.4745	0.95
1.1065	0.131467	1.4755	0.9875
1.10725	-0.0272955	1.4765	1.0375
1.108	-0.0594032	1.4775	1.0625
1.10875	0.0446505	1.4785	1.05
1.1095	0.116037	1.4795	1.075
1.11025	0.137831	1.4805	1.125
1.111	0.169725	1.4815	1.225
1.11175	0.193892	1.4825	1.3125
1.1125	0.288682	1.4835	1.325
1.11325	0.378987	1.4845	1.325
1.114	0.413985	1.4855	1.3125
1.11475	0.378652	1.4865	1.3
1.1155	0.321677	1.4875	1.275
1.11625	0.269585	1.4885	1.225
1.117	0.267893	1.4895	1.2375
1.11775	0.260611	1.4905	1.2875
1.1185	0.202361	1.4915	1.3125
1.11925	0.201689	1.4925	1.3125
1.12	0.183344	1.4935	1.3125
1.12075	0.131977	1.4945	1.375
1.1215	0.0766708	1.4955	1.4125
1.12225	0.0322424	1.4965	1.3875
1.123	-0.0599656	1.4975	1.4
1.12375	-0.0663433	1.4985	1.4375
1.1245	0.086807	1.4995	1.45
1.12525	0.207791	1.5005	1.45
1.126	0.276424	1.5015	1.45
1.12675	0.367921	1.5025	1.45
1.1275	0.502614	1.5035	1.425
1.12825	0.611913	1.5045	1.3875
1.129	0.673352	1.5055	1.3625
1.12975	0.630753	1.5065	1.35
1.1305	0.60605	1.5075	1.3625
1.13125	0.641531	1.5085	1.3625
1.132	0.677139	1.5095	1.3625
1.13275	0.696693	1.5105	1.3625
1.1335	0.630417	1.5115	1.325
1.13425	0.594632	1.5125	1.325
1.135	0.565784	1.5135	1.3875
1.13575	0.474102	1.5145	1.4125
1.1365	0.370642	1.5155	1.4375
1.13725	0.408789	1.5165	1.45
1.138	0.48349	1.5175	1.425
1.13875	0.484398	1.5185	1.4375
1.1395	0.494534	1.5195	1.4375
1.14025	0.471177	1.5205	1.3875
1.141	0.460254	1.5215	1.275
1.14175	0.534336	1.5225	1.1875
1.1425	0.624555	1.5235	1.175
1.14325	0.69355	1.5245	1.1875
1.144	0.765848	1.5255	1.1875
1.14475	0.691793	1.5265	1.2
1.1455	0.565453	1.5275	1.225
1.14625	0.502767	1.5285	1.25
1.147	0.461911	1.5295	1.2625
1.14775	0.433968	1.5305	1.2375
1.1485	0.469937	1.5315	1.2375
1.14925	0.460806	1.5325	1.2625
1.15	0.374589	1.5335	1.275
1.15075	0.377565	1.5345	1.2375
1.1515	0.415856	1.5355	1.2
1.15225	0.467556	1.5365	1.2
1.153	0.481713	1.5375	1.2125
1.15375	0.441044	1.5385	1.2125
1.1545	0.421647	1.5395	1.2
1.15525	0.406168	1.5405	1.1875
1.156	0.376788	1.5415	1.1625
1.15675	0.431014	1.5425	1.1625
1.1575	0.540597	1.5435	1.175
1.15825	0.559361	1.5445	1.175
1.159	0.556283	1.5455	1.175
1.15975	0.569922	1.5465	1.1875
1.1605	0.576328	1.5475	1.1875
1.16125	0.584524	1.5485	1.175
1.162	0.526573	1.5495	1.1625
1.16275	0.453372	1.5505	1.15
1.1635	0.347536	1.5515	1.15
1.16425	0.231494	1.5525	1.1375
1.165	0.248507	1.5535	1.1
1.16575	0.375352	1.5545	1.1
1.1665	0.429968	1.5555	1.0875
1.16725	0.37933	1.5565	1.0375
1.168	0.292029	1.5575	1.05
1.16875	0.30424	1.5585	1.0875
1.1695	0.306926	1.5595	1.0875
1.17025	0.252656	1.5605	1.1
1.171	0.192997	1.5615	1.1125
1.17175	0.144942	1.5625	1.0875
1.1725	0.176416	1.5635	1.0875
1.17325	0.142201	1.5645	1.0875
1.174	0.0892967	1.5655	1.0875
1.17475	0.100298	1.5665	1.0625
1.1755	0.0818091	1.5675	1.0125
1.17625	0.0569611	1.5685	0.9875
1.177	0.119216	1.5695	0.9625
1.17775	0.108836	1.5705	0.9375
1.1785	0.00576842	1.5715	0.9125
1.17925	-0.0699849	1.5725	0.9375
1.18	-0.152982	1.5735	0.9875
1.18075	-0.211357	1.5745	1
1.1815	-0.219714	1.5755	1
1.18225	-0.194196	1.5765	0.9875
1.183	-0.109112	1.5775	0.9375
1.18375	-0.0734176	1.5785	0.9375
1.1845	-0.0201734	1.5795	0.9875
1.18525	-0.0289825	1.5805	1
1.186	-0.180961	1.5815	0.9875
1.18675	-0.338301	1.5825	0.9625
1.1875	-0.4073	1.5835	0.9875
1.18825	-0.378599	1.5845	1.0125
1.189	-0.332978	1.5855	1.0125
1.18975	-0.388869	1.5865	1
1.1905	-0.4355	1.5875	1
1.19125	-0.349856	1.5885	1.0375
1.192	-0.27993	1.5895	1.0625
1.19275	-0.285062	1.5905	1.05
1.1935	-0.361863	1.5915	1.0375
1.19425	-0.395695	1.5925	1.05
1.195	-0.420919	1.5935	1.05
1.19575	-0.459928	1.5945	1.025
1.1965	-0.446514	1.5955	0.9875
1.19725	-0.420198	1.5965	0.9625
1.198	-0.380423	1.5975	0.9375
1.19875	-0.269769	1.5985	0.9125
1.1995	-0.172927	1.5995	0.925
1.20025	-0.0881318	1.6005	0.95
1.201	-0.0318958	1.6015	0.9875
1.20175	-0.0830418	1.6025	1.0625
1.2025	-0.144766	1.6035	1.075
1.20325	-0.160177	1.6045	1.0875
1.204	-0.183974	1.6055	1.1125
1.20475	-0.185693	1.6065	1.1125
1.2055	-0.170047	1.6075	1.1375
1.20625	-0.171317	1.6085	1.1625
1.207	-0.114923	1.6095	1.2
1.20775	-0.0530248	1.6105	1.225
1.2085	0.0126835	1.6115	1.225
1.20925	0.0989553	1.6125	1.1625
1.21	0.187386	1.6135	1.075
1.21075	0.254221	1.6145	1.0375
1.2115	0.253993	1.6155	1.0375
1.21225	0.27377	1.6165	1.0875
1.213	0.264589	1.6175	1.125
1.21375	0.215025	1.6185	1.1
1.2145	0.220456	1.6195	1.05
1.21525	0.26288	1.6205	1.05
1.216	0.306927	1.6215	1.075
1.21675	0.277732	1.6225	1.0875
1.2175	0.239772	1.6235	1.075
1.21825	0.157369	1.6245	1.075
1.219	0.0366344	1.6255	1.1
1.21975	-0.00918112	1.6265	1.1375
1.2205	0.0448809	1.6275	1.1625
1.22125	0.133588	1.6285	1.175
1.222	0.207759	1.6295	1.1875
1.22275	0.283058	1.6305	1.175
1.2235	0.305601	1.6315	1.175
1.22425	0.311281	1.6325	1.1625
1.225	0.363994	1.6335	1.1625
1.22575	0.402857	1.6345	1.175
1.2265	0.43201	1.6355	1.2125
1.22725	0.531134	1.6365	1.25
1.228	0.596321	1.6375	1.2375
1.22875	0.616397	1.6385	1.225
1.2295	0.588017	1.6395	1.2
1.23025	0.544659	1.6405	1.1875
1.231	0.497779	1.6415	1.1625
1.23175	0.437899	1.6425	1.1
1.2325	0.406499	1.6435	1.0875
1.23325	0.366124	1.6445	1.075
1.234	0.41561	1.6455	1.075
1.23475	0.518647	1.6465	1.1
1.2355	0.645614	1.6475	1.0875
1.23625	0.708599	1.6485	1.0625
1.237	0.719945	1.6495	1.025
1.23775	0.792416	1.6505	1.0125
1.2385	0.883503	1.6515	1.0125
1.23925	0.944376	1.6525	1.0125
1.24	0.988985	1.6535	1.0625
1.24075	1.07449	1.6545	1.125
1.2415	1.07036	1.6555	1.1625
1.24225	0.973717	1.6565	1.1625
1.243	0.926075	1.6575	1.1625
1.24375	0.975384	1.6585	1.2
1.2445	1.05137	1.6595	1.2375
1.24525	1.07514	1.6605	1.225
1.246	1.08735	1.6615	1.225
1.24675	1.12677	1.6625	1.2375
1.2475	1.16754	1.6635	1.25
1.24825	1.17675	1.6645	1.2625
1.249	1.15603	1.6655	1.2375
1.24975	1.13381	1.6665	1.2
1.2505	1.16176	1.6675	1.1625
1.25125	1.21732	1.6685	1.1375
1.252	1.28225	1.6695	1.1625
1.25275	1.3185	1.6705	1.2375
1.2535	1.28132	1.6715	1.3
1.25425	1.21928	1.6725	1.3375
1.255	1.12644	1.6735	1.3375
1.25575	0.963457	1.6745	1.3375
1.2565	0.738272	1.6755	1.325
1.25725	0.650658	1.6765	1.3
1.258	0.642632	1.6775	1.3125
1.25875	0.605757	1.6785	1.3125
1.2595	0.619478	1.6795	1.325
1.26025	0.686378	1.6805	1.35
1.261	0.698845	1.6815	1.375
1.26175	0.597188	1.6825	1.3875
1.2625	0.503939	1.6835	1.375
1.26325	0.477418	1.6845	1.375
1.264	0.447297	1.6855	1.3625
1.26475	0.35863	1.6865	1.3625
1.2655	0.274423	1.6875	1.4
1.26625	0.203484	1.6885	1.4375
1.267	0.126246	1.6895	1.45
1.26775	0.108067	1.6905	1.45
1.2685	0.11216	1.6915	1.4625
1.26925	0.0135732	1.6925	1.5125
1.27	-0.0519992	1.6935	1.525
1.27075	-0.00293059	1.6945	1.4875
1.2715	0.00124983	1.6955	1.4375
1.27225	0.0119185	1.6965	1.375
1.273	0.0365016	1.6975	1.3625
1.27375	0.0735655	1.6985	1.3625
1.2745	0.208738	1.6995	1.35
1.27525	0.264567	1.7005	1.35
1.276	0.25904	1.7015	1.325
1.27675	0.329084	1.7025	1.3
1.2775	0.381761	1.7035	1.275
1.27825	0.313191	1.7045	1.25
1.279	0.224311	1.7055	1.25
1.27975	0.19178	1.7065	1.275
1.2805	0.177583	1.7075	1.3
1.28125	0.174211	1.7085	1.2875
1.282	0.193799	1.7095	1.2375
1.28275	0.206303	1.7105	1.1875
1.2835	0.206389	1.7115	1.15
1.28425	0.17125	1.7125	1.1375
1.285	0.119829	1.7135	1.15
1.28575	0.145575	1.7145	1.125
1.2865	0.188715	1.7155	1.0875
1.28725	0.22359	1.7165	1.0875
1.288	0.220127	1.7175	1.1
1.28875	0.18208	1.7185	1.15
1.2895	0.146172	1.7195	1.2
1.29025	0.197289	1.7205	1.2
1.291	0.247237	1.7215	1.1875
1.29175	0.192498	1.7225	1.175
1.2925	0.173577	1.7235	1.175
1.29325	0.104106	1.7245	1.2125
1.294	-0.0162375	1.7255	1.3
1.29475	-0.0488986	1.7265	1.3375
1.2955	-0.140549	1.7275	1.35
1.29625	-0.234266	1.7285	1.3875
1.297	-0.239276	1.7295	1.425
1.29775	-0.239529	1.7305	1.4375
1.2985	-0.16886	1.7315	1.425
1.29925	-0.129488	1.7325	1.375
1.3	-0.168061	1.7335	1.3125
1.30075	-0.195079	1.7345	1.2875
1.3015	-0.245206	1.7355	1.2875
1.30225	-0.286135	1.7365	1.3125
1.303	-0.328136	1.7375	1.325
1.30375	-0.352716	1.7385	1.3125
1.3045	-0.369456	1.7395	1.3125
1.30525	-0.396397	1.7405	1.325
1.306	-0.345833	1.7415	1.35
1.30675	-0.33145	1.7425	1.375
1.3075	-0.339082	1.7435	1.4
1.30825	-0.339897	1.7445	1.4375
1.309	-0.348721	1.7455	1.4625
1.30975	-0.386366	1.7465	1.4375
1.3105	-0.421726	1.7475	1.425
1.31125	-0.462329	1.7485	1.45
1.312	-0.49716	1.7495	1.45
1.31275	-0.485497	1.7505	1.425
1.3135	-0.506509	1.7515	1.425
1.31425	-0.511945	1.7525	1.425
1.315	-0.463243	1.7535	1.4
1.31575	-0.479216	1.7545	1.4
1.3165	-0.506247	1.7555	1.425
1.31725	-0.385944	1.7565	1.45
1.318	-0.254523	1.7575	1.4625
1.31875	-0.158673	1.7585	1.45
1.3195	-0.0886361	1.7595	1.4
1.32025	0.00703847	1.7605	1.3375
1.321	0.105946	1.7615	1.3125
1.32175	0.0776958	1.7625	1.35
1.3225	0.0193938	1.7635	1.3875
1.32325	-0.0318691	1.7645	1.3625
1.324	-0.0461791	1.7655	1.2875
1.32475	-0.00792007	1.7665	1.2625
1.3255	0.0924865	1.7675	1.2625
1.32625	0.206762	1.7685	1.25
1.327	0.20472	1.7695	1.2125
1.32775	0.16917	1.7705	1.175
1.3285	0.158544	1.7715	1.1625
1.32925	0.189337	1.7725	1.15
1.33	0.202343	1.7735	1.15
1.33075	0.201168	1.7745	1.15
1.3315	0.208061	1.7755	1.1375
1.33225	0.24741	1.7765	1.15
1.333	0.273749	1.7775	1.1625
1.33375	0.259085	1.7785	1.15
1.3345	0.216253	1.7795	1.1375
1.33525	0.148797	1.7805	1.1625
1.336	0.103915	1.7815	1.225
1.33675	0.0914504	1.7825	1.2625
1.3375	0.161762	1.7835	1.275
1.33825	0.171952	1.7845	1.25
1.339	0.097077	1.7855	1.2125
1.33975	0.034076	1.7865	1.225
1.3405	-0.00506128	1.7875	1.225
1.34125	-0.0353725	1.7885	1.1875
1.342	-0.0072631	1.7895	1.1875
1.34275	0.133727	1.7905	1.2125
1.3435	0.159875	1.7915	1.225
1.34425	0.10813	1.7925	1.2375
1.345	0.0880316	1.7935	1.2625
1.34575	0.0103035	1.7945	1.3
1.3465	-0.0517211	1.7955	1.35
1.34725	-0.0316368	1.7965	1.4
1.348	0.000518933	1.7975	1.4375
1.34875	0.024453	1.7985	1.475
1.3495	0.0191612	1.7995	1.55
1.35025	-0.0292191	1.8005	1.6
1.351	-0.0370901	1.8015	1.65
1.35175	-0.0552744	1.8025	1.7
1.3525	-0.134005	1.8035	1.725
1.35325	-0.127683	1.8045	1.7375
1.354	-0.0658937	1.8055	1.7
1.35475	-0.0163456	1.8065	1.6875
1.3555	0.0467744	1.8075	1.6625
1.35625	0.0562736	1.8085	1.6
1.357	0.0420023	1.8095	1.6
1.35775	0.0492244	1.8105	1.625
1.3585	0.0492949	1.8115	1.625
1.35925	0.0618113	1.8125	1.6625
1.36	0.0997767	1.8135	1.7125
1.36075	0.0804929	1.8145	1.75
1.3615	0.0154012	1.8155	1.8
1.36225	-0.0628117	1.8165	1.8
1.363	-0.162938	1.8175	1.775
1.36375	-0.26014	1.8185	1.775
1.3645	-0.246948	1.8195	1.775
1.36525	-0.125382	1.8205	1.7375
1.366	-0.0130153	1.8215	1.65
1.36675	0.0614013	1.8225	1.6125
1.3675	0.0835195	1.8235	1.65
1.36825	0.0608584	1.8245	1.6875
1.369	0.0636848	1.8255	1.725
1.36975	0.058184	1.8265	1.7625
1.3705	0.0145585	1.8275	1.775
1.37125	-0.0288273	1.8285	1.775
1.372	-0.0302469	1.8295	1.775
1.37275	0.0260515	1.8305	1.7625
1.3735	0.133482	1.8315	1.7125
1.37425	0.117368	1.8325	1.6625
1.375	0.0365408	1.8335	1.675
1.37575	0.00506855	1.8345	1.7125
1.3765	-0.0560366	1.8355	1.6875
1.37725	-0.0786194	1.8365	1.6375
1.378	-0.0631798	1.8375	1.6125
1.37875	-0.0646375	1.8385	1.5625
1.3795	-0.0799312	1.8395	1.475
1.38025	-0.0958971	1.8405	1.475
1.381	-0.101547	1.8415	1.475
1.38175	-0.0883719	1.8425	1.4
1.3825	-0.0747582	1.8435	1.35
1.38325	-0.0927062	1.8445	1.325
1.384	-0.116495	1.8455	1.3375
1.38475	-0.0687107	1.8465	1.3375
1.3855	0.00985471	1.8475	1.325
1.38625	0.0248458	1.8485	1.325
1.387	-0.0292973	1.8495	1.325
1.38775	-0.117104	1.8505	1.35
1.3885	-0.189469	1.8515	1.3875
1.38925	-0.201611	1.8525	1.375
1.39	-0.192834	1.8535	1.375
1.39075	-0.161907	1.8545	1.4
1.3915	-0.0727134	1.8555	1.375
1.39225	0.0720359	1.8565	1.35
1.393	0.162831	1.8575	1.35
1.39375	0.164873	1.8585	1.375
1.3945	0.112118	1.8595	1.4
1.39525	0.115876	1.8605	1.4
1.396	0.171755	1.8615	1.4125
1.39675	0.149591	1.8625	1.4125
1.3975	0.157141	1.8635	1.35
1.39825	0.183821	1.8645	1.2875
1.399	0.160144	1.8655	1.2875
1.39975	0.143141	1.8665	1.3
1.4005	0.137472	1.8675	1.3125
1.40125	0.165711	1.8685	1.3375
1.402	0.210446	1.8695	1.3375
1.40275	0.209722	1.8705	1.325
1.4035	0.118845	1.8715	1.3375
1.40425	0.064483	1.8725	1.375
1.405	0.0870962	1.8735	1.3625
1.40575	0.0853803	1.8745	1.3
1.4065	0.117069	1.8755	1.275
1.40725	0.105301	1.8765	1.25
1.408	0.054976	1.8775	1.2
1.40875	0.137886	1.8785	1.175
1.4095	0.245901	1.8795	1.2375
1.41025	0.281068	1.8805	1.25
1.411	0.315698	1.8815	1.2375
1.41175	0.344591	1.8825	1.3
1.4125	0.290182	1.8835	1.325
1.41325	0.167486	1.8845	1.3625
1.414	0.0666503	1.8855	1.4
1.41475	0.0355331	1.8865	1.4
1.4155	0.02587	1.8875	1.4125
1.41625	0.0128295	1.8885	1.425
1.417	0.00247097	1.8895	1.45
1.41775	0.0346736	1.8905	1.475
1.4185	0.0818599	1.8915	1.4625
1.41925	0.0289764	1.8925	1.4875
1.42	-0.0395133	1.8935	1.5
1.42075	-0.0391434	1.8945	1.4625
1.4215	-0.052651	1.8955	1.4875
1.42225	-0.156434	1.8965	1.5375
1.423	-0.251396	1.8975	1.5625
1.42375	-0.288553	1.8985	1.55
1.4245	-0.30921	1.8995	1.5125
1.42525	-0.301919	1.9005	1.5125
1.426	-0.282898	1.9015	1.525
1.42675	-0.311541	1.9025	1.5375
1.4275	-0.440354	1.9035	1.55
1.42825	-0.51011	1.9045	1.5625
1.429	-0.46963	1.9055	1.575
1.42975	-0.506869	1.9065	1.55
1.4305	-0.530611	1.9075	1.5375
1.43125	-0.539228	1.9085	1.575
1.432	-0.57555	1.9095	1.6
1.43275	-0.584602	1.9105	1.6
1.4335	-0.595319	1.9115	1.6
1.43425	-0.60723	1.9125	1.5875
1.435	-0.558974	1.9135	1.5875
1.43575	-0.472634	1.9145	1.6125
1.4365	-0.413434	1.9155	1.6625
1.43725	-0.418906	1.9165	1.7375
1.438	-0.423765	1.9175	1.7875
1.43875	-0.370505	1.9185	1.7875
1.4395	-0.367088	1.9195	1.75
1.44025	-0.281803	1.9205	1.75
1.441	-0.121439	1.9215	1.7375
1.44175	-0.0584085	1.9225	1.6875
1.4425	0.0154514	1.9235	1.675
1.44325	0.113328	1.9245	1.6375
1.444	0.194343	1.9255	1.5875
1.44475	0.313662	1.9265	1.55
1.4455	0.42107	1.9275	1.55
1.44625	0.48672	1.9285	1.5625
1.447	0.474166	1.9295	1.5125
1.44775	0.486242	1.9305	1.4625
1.4485	0.55698	1.9315	1.4625
1.44925	0.533768	1.9325	1.45
1.45	0.504427	1.9335	1.425
1.45075	0.450793	1.9345	1.4125
1.4515	0.299996	1.9355	1.3875
1.45225	0.20287	1.9365	1.4
1.453	0.187999	1.9375	1.4
1.45375	0.16732	1.9385	1.375
1.4545	0.179869	1.9395	1.375
1.45525	0.197367	1.9405	1.3625
1.456	0.145182	1.9415	1.35
1.45675	0.0714635	1.9425	1.325
1.4575	0.0660193	1.9435	1.325
1.45825	0.106828	1.9445	1.35
1.459	0.148405	1.9455	1.3375
1.45975	0.143576	1.9465	1.325
1.4605	0.12203	1.9475	1.3
1.46125	0.0807344	1.9485	1.25
1.462	0.0214574	1.9495	1.2375
1.46275	0.0198253	1.9505	1.25
1.4635	-0.0414277	1.9515	1.25
1.46425	-0.155028	1.9525	1.275
1.465	-0.27389	1.9535	1.2875
1.46575	-0.414317	1.9545	1.25
1.4665	-0.46196	1.9555	1.1875
1.46725	-0.50402	1.9565	1.15
1.468	-0.589238	1.9575	1.2
1.46875	-0.695337	1.9585	1.2625
1.4695	-0.783519	1.9595	1.2375
1.47025	-0.791817	1.9605	1.1875
1.471	-0.862036	1.9615	1.1625
1.47175	-0.926691	1.9625	1.1375
1.4725	-0.9422	1.9635	1.1125
1.47325	-1.0278	1.9645	1.1
1.474	-1.17403	1.9655	1.1
1.47475	-1.32902	1.9665	1.1125
1.4755	-1.42864	1.9675	1.125
1.47625	-1.47608	1.9685	1.15
1.477	-1.55807	1.9695	1.175
1.47775	-1.62325	1.9705	1.1625
1.4785	-1.64968	1.9715	1.175
1.47925	-1.71826	1.9725	1.1875
1.48	-1.81678	1.9735	1.175
1.48075	-1.89153	1.9745	1.2
1.4815	-1.89763	1.9755	1.25
1.48225	-1.82898	1.9765	1.2375
1.483	-1.7855	1.9775	1.2125
1.48375	-1.74074	1.9785	1.25
1.4845	-1.68276	1.9795	1.275
1.48525	-1.63493	1.9805	1.3125
1.486	-1.60491	1.9815	1.3375
1.48675	-1.57512	1.9825	1.35
1.4875	-1.52393	1.9835	1.35
1.48825	-1.43915	1.9845	1.325
1.489	-1.30827	1.9855	1.3
1.48975	-1.1774	1.9865	1.275
1.4905	-1.112	1.9875	1.275
1.49125	-1.05362	1.9885	1.275
1.492	-0.954736	1.9895	1.275
1.49275	-0.846538	1.9905	1.3125
1.4935	-0.707475	1.9915	1.35
1.49425	-0.595832	1.9925	1.3125
1.495	-0.475918	1.9935	1.2625
1.49575	-0.351098	1.9945	1.275
1.4965	-0.280555	1.9955	1.3
1.49725	-0.230024	1.9965	1.2625
1.498	-0.160316	1.9975	1.1875
[truncated: 340,669+ more rows]

## Sheet: Supp Fig 1
Panel a					Panel b																				Panel c
Time (s)	Distance (codons)	Time (s)	Photon Rate (kHz)		Time (s)	Distance (codons)	Time (s)	Photon Rate (kHz)		Time (s)	Distance (codons)	Time (s)	Photon Rate (kHz)		Time (s)	Distance (codons)	Time (s)	Photon Rate (kHz)		Time (s)	Distance (codons)	Time (s)	Photon Rate (kHz)		Time (s)	Distance (codons)	Time (s)	Photon Rate (kHz)
0	0	0.01	0		0.000875	0.0811915	0	4		0.005	0.519077	0	2.2		0	0	0.01	0		0.005	0.140794	0	2.6		0	-0.677061	0.005	0
0.0075	-0.553354	0.02	0		0.008375	-0.313936	0.01	3.5		0.0125	0.2865	0.01	3.1		0.0075	0.0162466	0.02	0.1		0.0125	-0.199909	0.01	2.7		0.0075	-0.870922	0.015	0
0.015	0.0671848	0.03	0		0.015875	-0.166312	0.02	3.7		0.02	0.139734	0.02	2.7		0.015	0.313855	0.03	0.1		0.02	0.34463	0.02	2.4		0.015	-0.474097	0.025	0.1
0.0225	0.0876811	0.04	0.2		0.023375	-0.0426895	0.03	3.8		0.0275	0.098924	0.03	2.5		0.0225	1.08377	0.04	0		0.0275	-0.500647	0.03	2.2		0.0225	-0.860348	0.035	0
0.03	-0.00168407	0.05	0		0.030875	0.0988304	0.04	4.2		0.035	-0.0135701	0.04	2.5		0.03	1.30212	0.05	0		0.035	-0.248255	0.04	2.2		0.03	-1.01654	0.045	0.1
0.0375	-0.201582	0.06	0		0.038375	-0.0718507	0.05	2.7		0.0425	-0.0282012	0.05	2.9		0.0375	0.824925	0.06	0		0.0425	0.418488	0.05	2.6		0.0375	-0.764837	0.055	0.1
0.045	0.170331	0.07	0.1		0.045875	-0.45973	0.06	3.7		0.05	-0.239323	0.06	2		0.045	1.21717	0.07	0		0.05	-0.30975	0.06	2.8		0.045	-0.956005	0.065	0
0.0525	-0.114908	0.08	0		0.053375	-0.568297	0.07	4.1		0.0575	0.178192	0.07	2.8		0.0525	0.639287	0.08	0.1		0.0575	-0.0410073	0.07	2.3		0.0525	-0.336846	0.075	0
0.06	0.078844	0.09	0		0.060875	0.0745977	0.08	2.8		0.065	-0.215796	0.08	3		0.06	0.359766	0.09	0		0.065	-0.136578	0.08	3.9		0.06	-0.932037	0.085	0.1
0.0675	-0.507667	0.1	0		0.068375	0.0973468	0.09	5.1		0.0725	-0.227137	0.09	3.1		0.0675	0.215921	0.1	0.2		0.0725	-0.1192	0.09	3.8		0.0675	-1.04135	0.095	0
0.075	-1.024	0.11	0		0.075875	-0.439177	0.1	4.3		0.08	-0.30197	0.1	3.2		0.075	0.614557	0.11	0		0.08	0.662728	0.1	5.4		0.075	-1.24074	0.105	0
0.0825	-0.395587	0.12	0		0.083375	-0.295779	0.11	5.1		0.0875	-0.0105964	0.11	2		0.0825	1.06807	0.12	0		0.0875	0.134485	0.11	2.6		0.0825	-0.689156	0.115	0
0.09	-0.631837	0.13	0.1		0.090875	0.131373	0.12	5.5		0.095	-0.345597	0.12	3.5		0.09	0.115467	0.13	0.1		0.095	0.146801	0.12	3.7		0.09	-0.848276	0.125	0
0.0975	-0.0524924	0.14	0		0.098375	-0.324309	0.13	4.6		0.1025	0.225122	0.13	2.3		0.0975	0.762722	0.14	0		0.1025	0.290392	0.13	2.1		0.0975	-0.908706	0.135	0.1
0.105	-0.630989	0.15	0.2		0.105875	0.136958	0.14	5.7		0.11	0.376207	0.14	3.8		0.105	0.460074	0.15	0.1		0.11	0.106923	0.14	3.4		0.105	-0.607586	0.145	0
0.1125	-0.29349	0.16	0.4		0.113375	1.08102	0.15	4.1		0.1175	0.58033	0.15	2.4		0.1125	1.09683	0.16	0		0.1175	0.192938	0.15	3.1		0.1125	-0.763674	0.155	0
0.12	-0.43165	0.17	0.1		0.120875	1.04554	0.16	5.3		0.125	0.151707	0.16	2.4		0.12	1.2486	0.17	0		0.125	-0.0681207	0.16	3.4		0.12	-0.570978	0.165	0.1
0.1275	-0.493199	0.18	0		0.128375	0.628513	0.17	3.2		0.1325	-0.00101733	0.17	3.5		0.1275	0.605197	0.18	0		0.1325	-0.26015	0.17	3.1		0.1275	-0.762151	0.175	0
0.135	-0.526342	0.19	0		0.135875	0.949223	0.18	3.6		0.14	-0.341026	0.18	2.8		0.135	0.891494	0.19	0		0.14	-0.00924649	0.18	2.2		0.135	-0.80892	0.185	0
0.1425	0.618352	0.2	0		0.143375	0.89686	0.19	3.3		0.1475	-0.253491	0.19	2.1		0.1425	0.578227	0.2	0		0.1475	0.210195	0.19	1.8		0.1425	-0.587809	0.195	0
0.15	-0.923054	0.21	0.1		0.150875	1.04206	0.2	2.8		0.155	0.0700293	0.2	1.9		0.15	0.478731	0.21	0.1		0.155	-0.00536458	0.2	2.2		0.15	-0.735382	0.205	0
0.1575	-0.172429	0.22	0		0.158375	0.844761	0.21	3.2		0.1625	0.301039	0.21	2		0.1575	0.391032	0.22	0.1		0.1625	-0.0711278	0.21	2.4		0.1575	-0.77576	0.215	0.2
0.165	-0.680329	0.23	0		0.165875	1.14223	0.22	3.2		0.17	-0.117384	0.22	2.5		0.165	0.139074	0.23	0.1		0.17	-0.58261	0.22	1.7		0.165	-0.499838	0.225	0.1
0.1725	-0.692455	0.24	0		0.173375	1.00696	0.23	4.1		0.1775	-0.166663	0.23	3.3		0.1725	0.453701	0.24	0		0.1775	-0.646085	0.23	3.4		0.1725	-0.840623	0.235	0
0.18	-0.641147	0.25	0.3		0.180875	1.2179	0.24	3.1		0.185	-0.154836	0.24	2.5		0.18	0.467583	0.25	0		0.185	-0.0287688	0.24	1.6		0.18	-1.07246	0.245	0
0.1875	0.268861	0.26	0		0.188375	1.64118	0.25	3.9		0.1925	-0.0771274	0.25	1.9		0.1875	1.12348	0.26	0		0.1925	-0.317543	0.25	3.3		0.1875	-0.929377	0.255	0
0.195	-0.621468	0.27	0		0.195875	1.20579	0.26	3.5		0.2	-0.328208	0.26	3.5		0.195	1.50049	0.27	0		0.2	0.0726912	0.26	3		0.195	-0.774719	0.265	0
0.2025	-0.353809	0.28	0		0.203375	1.33592	0.27	3.6		0.2075	0.409939	0.27	3.4		0.2025	1.11027	0.28	0		0.2075	-0.857562	0.27	2.4		0.2025	-0.756894	0.275	0.1
0.21	-0.190152	0.29	0		0.210875	1.56243	0.28	3.5		0.215	0.213252	0.28	3.9		0.21	0.835302	0.29	0		0.215	-0.71229	0.28	3.4		0.21	-0.632254	0.285	0.1
0.2175	-0.676823	0.3	0.2		0.218375	1.52972	0.29	3.7		0.2225	-0.0231317	0.29	4.2		0.2175	0.144354	0.3	0		0.2225	-0.420543	0.29	2.4		0.2175	-0.644691	0.295	0
0.225	-0.345108	0.31	0		0.225875	1.19735	0.3	4.2		0.23	0.076166	0.3	2.2		0.225	0.416984	0.31	0		0.23	-0.657548	0.3	4.8		0.225	-0.631656	0.305	0.1
0.2325	-1.0832	0.32	0.2		0.233375	1.31547				0.2375	0.193479	0.31	3.2		0.2325	0.287475	0.32	0.3		0.2375	-0.450783	0.31	2.2		0.2325	-0.731343	0.315	0.1
0.24	-0.762847	0.33	0		0.240875	0.825044				0.245	-0.197584	0.32	4.3		0.24	0.117974	0.33	0		0.245	-0.4682	0.32	3		0.24	-0.465671	0.325	0
0.2475	-0.100457	0.34	0		0.248375	1.60172				0.2525	0.235386	0.33	2.8		0.2475	0.453814	0.34	0		0.2525	-0.834259	0.33	3.5		0.2475	-0.556572	0.335	0.1
0.255	-0.0878022	0.35	0		0.255875	1.36874				0.26	0.338795	0.34	3.1		0.255	1.47288	0.35	0		0.26	-0.0869285	0.34	2.6		0.255	-0.553057	0.345	0
0.2625	0.717254	0.36	0		0.263375	1.10052				0.2675	-0.0929476	0.35	3.6		0.2625	0.307585	0.36	0		0.2675	-0.694012	0.35	4.4		0.2625	-0.385142	0.355	0.2
0.27	-1.30935	0.37	0.1		0.270875	1.23287				0.275	-0.0105629	0.36	3.7		0.27	0.263447	0.37	0		0.275	-0.834382	0.36	4.8		0.27	-0.270726	0.365	0.1
0.2775	-0.945749	0.38	0.1		0.278375	1.25265				0.2825	-0.0455994	0.37	1.8		0.2775	0.31176	0.38	0		0.2825	-0.847314	0.37	3.7		0.2775	-0.493407	0.375	0
0.285	-0.907161	0.39	0		0.285875	1.0961				0.29	0.0991485	0.38	1.9		0.285	0.0596389	0.39	0		0.29	0.115474	0.38	6.2		0.285	-0.260072	0.385	0.2
0.2925	0.101913	0.4	0		0.293375	1.79273				0.2975	0.144288	0.39	2.9		0.2925	0.582035	0.4	0		0.2975	0.125354	0.39	5.1		0.2925	-0.395679	0.395	0.1
0.3	-0.550638	0.41	0.1		0.300875	1.26135				0.305	-0.110058	0.4	3.5		0.3	0.953941	0.41	0.1		0.305	-0.157087	0.4	5.4		0.3	-0.42725	0.405	0.1
0.3075	-0.719168	0.42	0							0.3125	0.0336097	0.41	3.8		0.3075	1.18121	0.42	0		0.3125	0.020516	0.41	5.7		0.3075	-0.297574	0.415	0.1
0.315	-0.503902	0.43	0							0.32	0.288809	0.42	6		0.315	0.860265	0.43	0		0.32	-0.0270183	0.42	3.4		0.315	-0.603961	0.425	0.1
0.3225	-0.878789	0.44	0.1							0.3275	0.118217	0.43	5.7		0.3225	0.589907	0.44	0		0.3275	0.0358916	0.43	4.4		0.3225	-0.299583	0.435	0.1
0.33	-0.786986	0.45	0							0.335	0.414505	0.44	6.8		0.33	0.415308	0.45	0.1		0.335	0.0984916	0.44	1.9		0.33	-0.341038	0.445	0.1
0.3375	-0.424625	0.46	0.1							0.3425	0.0432406	0.45	7.2		0.3375	0.694195	0.46	0		0.3425	-0.232106	0.45	2.6		0.3375	-0.23085	0.455	0
0.345	-0.878026	0.47	0.3							0.35	0.13462	0.46	6		0.345	0.60187	0.47	0.1		0.35	0.083963	0.46	2.4		0.345	-0.386383	0.465	0
0.3525	-0.486565	0.48	0							0.3575	-0.145511	0.47	6.1		0.3525	1.27868	0.48	0.1		0.3575	-0.182379	0.47	3.1		0.3525	-0.599939	0.475	0.2
0.36	-0.754068	0.49	0.1							0.365	-0.0784545	0.48	4.8		0.36	1.45773	0.49	0		0.365	0.453296	0.48	2.8		0.36	-0.00436777	0.485	0
0.3675	-0.665643	0.5	0.1							0.3725	0.220763	0.49	7.2		0.3675	1.07855	0.5	0		0.3725	0.805461	0.49	3		0.3675	-0.280744	0.495	0.1
0.375	-0.18801	0.51	0							0.38	0.103911	0.5	6.6		0.375	1.0011	0.51	0.2		0.38	1.07725	0.5	1.6		0.375	-0.290205	0.505	0
0.3825	-1.14058	0.52	0							0.3875	-0.00552963	0.51	5.9		0.3825	0.662658	0.52	0		0.3875	0.878023	0.51	3.2		0.3825	-0.287836	0.515	0.2
0.39	-1.8526	0.53	0							0.395	0.105159	0.52	6.1		0.39	0.569816	0.53	0		0.395	1.09984	0.52	4.4		0.39	-0.606184	0.525	0
0.3975	-1.12286	0.54	0							0.4025	0.0945772	0.53	7		0.3975	1.28352	0.54	0.1		0.4025	1.08733	0.53	2.6		0.3975	-0.532344	0.535	0
0.405	-0.837373	0.55	0.1							0.41	-0.131136	0.54	5.5		0.405	0.699682	0.55	0		0.41	0.813652	0.54	2		0.405	-0.72457	0.545	0.2
0.4125	-0.131777	0.56	0							0.4175	-0.581381	0.55	6.1		0.4125	0.179	0.56	0		0.4175	0.994861	0.55	2.2		0.4125	-0.21862	0.555	0
0.42	-0.481555	0.57	0							0.425	0.0989859	0.56	6.4		0.42	0.358682	0.57	0.1		0.425	1.24588	0.56	3		0.42	-0.302817	0.565	0
0.4275	-0.793847	0.58	0							0.4325	0.122834	0.57	6.5		0.4275	0.288468	0.58	0		0.4325	0.943565	0.57	2.1		0.4275	-0.354836	0.575	0.1
0.435	-0.363723	0.59	0							0.44	0.830256	0.58	6.7		0.435	0.490263	0.59	0		0.44	1.46774	0.58	3.6		0.435	-0.148413	0.585	0
0.4425	-1.08389	0.6	0							0.4475	0.931736	0.59	6.5		0.4425	0.894898	0.6	0		0.4475	1.6137	0.59	3.4		0.4425	-0.349282	0.595	0.1
0.45	-0.0234727	0.61	0.1							0.455	0.873511	0.6	5.3		0.45	0.549004	0.61	0		0.455	1.25639	0.6	2.1		0.45	-0.431943	0.605	0
0.4575	-0.916644	0.62	0							0.4625	1.16218	0.61	4.2		0.4575	0.119007	0.62	0		0.4625	1.50288	0.61	2.4		0.4575	-0.598879	0.615	0
0.465	-0.21525	0.63	0.1							0.47	1.15066	0.62	5.9		0.465	0.297875	0.63	0.1		0.47	1.07677	0.62	2.5		0.465	-0.375616	0.625	0
0.4725	-1.02577	0.64	0.2							0.4775	0.923625	0.63	4.8		0.4725	0.590745	0.64	0.1		0.4775	0.945957	0.63	3.5		0.4725	-0.224594	0.635	0.2
0.48	-1.18848	0.65	0							0.485	1.16169	0.64	5.2		0.48	0.515991	0.65	0.2		0.485	0.931426	0.64	3.3		0.48	-0.307904	0.645	0
0.4875	-0.395054	0.66	0							0.4925	1.12665	0.65	4.5		0.4875	0.674179	0.66	0.2		0.4925	1.13376	0.65	4.1		0.4875	-0.356736	0.655	0.1
0.495	-0.745233	0.67	0.1							0.5	0.951688	0.66	4.1		0.495	0.746162	0.67	0.1		0.5	1.29923	0.66	2.9		0.495	0.0666291	0.665	0
0.5025	-0.580807	0.68	0.1							0.5075	1.07518	0.67	2.9		0.5025	0.20362	0.68	0		0.5075	0.814131	0.67	2.5		0.5025	-0.203567	0.675	0.2
0.51	-1.21287	0.69	0.1							0.515	1.15861	0.68	3.5		0.51	0.624118	0.69	0.2		0.515	1.06967	0.68	2.3		0.51	-0.57122	0.685	0
0.5175	-1.3056	0.7	0							0.5225	1.08279	0.69	2.2		0.5175	0.809307	0.7	0.1		0.5225	1.14114	0.69	3.3		0.5175	-0.445459	0.695	0
0.525	-0.729974	0.71	0.1							0.53	1.70593	0.7	3.6		0.525	1.30819	0.71	0		0.53	1.10991	0.7	2.3		0.525	-0.772873	0.705	0
0.5325	-0.960233	0.72	0							0.5375	1.28485	0.71	2		0.5325	0.67976	0.72	0		0.5375	1.13426				0.5325	-0.424274	0.715	0
0.54	-0.7188	0.73	0.1							0.545	0.746314	0.72	3.9		0.54	0.646419	0.73	0.1		0.545	1.1896				0.54	-0.372207	0.725	0.1
0.5475	-0.584717	0.74	0.1							0.5525	1.13246	0.73	2.5		0.5475	0.415263	0.74	0		0.5525	0.890355				0.5475	-0.461257	0.735	0
0.555	-0.0866214	0.75	0.1							0.56	0.328224	0.74	4.1		0.555	1.04911	0.75	0.1		0.56	0.755451				0.555	-0.152453	0.745	0
0.5625	-0.582098	0.76	0							0.5675	1.01988	0.75	3.2		0.5625	0.392059	0.76	0		0.5675	1.09007				0.5625	-0.610331	0.755	0.1
0.57	-0.788747	0.77	0.1							0.575	1.35269	0.76	3.4		0.57	0.426186	0.77	0		0.575	1.46788				0.57	-0.303744	0.765	0.1
0.5775	-0.79567	0.78	0							0.5825	0.727002	0.77	3.5		0.5775	0.384524	0.78	0		0.5825	0.715078				0.5775	-0.770751	0.775	0.1
0.585	-0.33333	0.79	0							0.59	1.12401	0.78	4		0.585	0.157647	0.79	0		0.59	1.112				0.585	-0.721071	0.785	0
0.5925	-1.27552	0.8	0.1							0.5975	1.21146	0.79	2.6		0.5925	0.660403	0.8	0.1		0.5975	1.55347				0.5925	-0.1484	0.795	0.1
0.6	-0.215692	0.81	0							0.605	0.875998	0.8	2.6		0.6	0.5869	0.81	0.1		0.605	1.32876				0.6	-0.343947	0.805	0.1
0.6075	-0.739912	0.82	0.1							0.6125	1.11809	0.81	1.9		0.6075	0.700211	0.82	0		0.6125	0.785371				0.6075	-0.408165	0.815	0
0.615	0.0328298	0.83	0							0.62	1.40856	0.82	3		0.615	0.235271	0.83	0.1		0.62	1.41389				0.615	-0.514956	0.825	0
0.6225	-0.476353	0.84	0.1							0.6275	0.683174	0.83	2.5		0.6225	0.441718	0.84	0		0.6275	1.31069				0.6225	-0.486319	0.835	0.2
0.63	-0.254563	0.85	0.1							0.635	1.57312	0.84	3.9		0.63	0.674241	0.85	0.1		0.635	1.58153				0.63	-0.152347	0.845	0
0.6375	-0.480605	0.86	0							0.6425	1.31322	0.85	2.7		0.6375	0.867591	0.86	0		0.6425	1.75976				0.6375	-0.576489	0.855	0.1
0.645	-0.511944	0.87	0.1							0.65	1.11196	0.86	2.8		0.645	0.51025	0.87	0.2		0.65	1.73945				0.645	-0.59222	0.865	0
0.6525	-0.814044	0.88	0.1							0.6575	1.51513	0.87	1.9		0.6525	0.462642	0.88	0		0.6575	1.63964				0.6525	-0.621884	0.875	0
0.66	-0.990113	0.89	0.1							0.665	1.25683	0.88	2.4		0.66	0.469533	0.89	0		0.665	1.08595				0.66	-0.201864	0.885	0.1
0.6675	-0.370144	0.9	0							0.6725	1.27459	0.89	2.4		0.6675	0.497736	0.9	0		0.6725	1.66462				0.6675	-0.401009	0.895	0.1
0.675	-0.410261	0.91	0							0.68	1.43756	0.9	1.9		0.675	0.567232	0.91	0.2		0.68	1.66055				0.675	-1.1555	0.905	0
0.6825	-0.912968	0.92	0							0.6875	0.798434	0.91	3.3		0.6825	0.0545719	0.92	0		0.6875	1.39759				0.6825	-0.489653	0.915	0
0.69	-0.949826	0.93	0.1							0.695	0.967719	0.92	3.5		0.69	-0.0170466	0.93	0		0.695	1.53148				0.69	-0.441202	0.925	0.3
0.6975	-0.750626	0.94	0.1							0.7025	0.923291	0.93	3.2		0.6975	9.47831e-05	0.94	0.1		0.7025	1.68903				0.6975	-0.597393	0.935	0
0.705	-0.231626	0.95	0.1							0.71	1.07526	0.94	2.5		0.705	0.115221	0.95	0							0.705	-0.427439	0.945	0
0.7125	0.592043	0.96	0							0.7175	1.20365	0.95	2.9		0.7125	0.729506	0.96	0							0.7125	-0.699052	0.955	0
0.72	-0.63145	0.97	0							0.725	1.07894	0.96	2.6		0.72	1.13396	0.97	0							0.72	-0.401018	0.965	0
0.7275	-0.532296	0.98	0.2							0.7325	1.13887	0.97	1.9		0.7275	0.532673	0.98	0							0.7275	-0.303799	0.975	0.2
0.735	-0.466453	0.99	0							0.74	0.970302	0.98	2.6		0.735	0.109444	0.99	0							0.735	-0.180918	0.985	0
0.7425	-0.402842	1	0							0.7475	1.36404	0.99	2.3		0.7425	1.21293	1	0.1							0.7425	-0.33421	0.995	0
0.75	-0.777497	1.01	0							0.755	1.18844	1	2.3		0.75	1.256	1.01	0							0.75	-0.546574	1.005	0
0.7575	-0.908996	1.02	0							0.7625	1.37833				0.7575	0.742741	1.02	0.1							0.7575	0.044623	1.015	0.1
0.765	-0.361012	1.03	0.1							0.77	1.04322				0.765	1.333	1.03	0.2							0.765	-0.678857	1.025	0
0.7725	-0.240203	1.04	0.1							0.7775	1.84914				0.7725	0.17191	1.04	0							0.7725	-0.568161	1.035	0.1
0.78	0.18142	1.05	0							0.785	1.22154				0.78	0.301759	1.05	0							0.78	-0.35565	1.045	0.1
0.7875	-0.617308	1.06	0							0.7925	0.911641				0.7875	0.373083	1.06	0							0.7875	-0.271843	1.055	0.3
0.795	-0.450296	1.07	0							0.8	1.33309				0.795	1.10534	1.07	0							0.795	-0.525617	1.065	0.1
0.8025	0.268214	1.08	0							0.8075	1.30346				0.8025	0.843215	1.08	0							0.8025	-0.307663	1.075	0.1
0.81	-0.353735	1.09	0							0.815	1.13644				0.81	0.746478	1.09	0							0.81	-0.486591	1.085	0
0.8175	-0.254538	1.1	0.1							0.8225	0.988319				0.8175	0.290222	1.1	0							0.8175	-0.252648	1.095	0.3
0.825	-0.886726	1.11	0.1							0.83	1.17713				0.825	1.07503	1.11	0							0.825	-0.527991	1.105	0.1
0.8325	-0.278687	1.12	0.1							0.8375	0.555247				0.8325	0.180105	1.12	0							0.8325	-0.457788	1.115	0
0.84	-0.425199	1.13	0.1							0.845	1.05088				0.84	0.00709608	1.13	0							0.84	-0.403973	1.125	0
0.8475	0.0602256	1.14	0.1							0.8525	1.18707				0.8475	-0.347027	1.14	0.3							0.8475	-0.108968	1.135	0.1
0.855	-0.230359	1.15	0							0.86	1.11344				0.855	0.233939	1.15	0.1							0.855	-0.309818	1.145	0
0.8625	-0.575601	1.16	0.2							0.8675	1.38457				0.8625	0.0222247	1.16	0.1							0.8625	-0.121742	1.155	0.2
0.87	-0.509135	1.17	0.3							0.875	1.44482				0.87	-0.0137192	1.17	0							0.87	-0.214911	1.165	0.1
0.8775	-0.359133	1.18	0.2							0.8825	0.96748				0.8775	0.429543	1.18	0.3							0.8775	-0.232448	1.175	0.1
0.885	-0.256462	1.19	0							0.89	1.13145				0.885	0.427345	1.19	0							0.885	-0.309879	1.185	0
0.8925	-0.846305	1.2	0.1							0.8975	1.19791				0.8925	1.26745	1.2	0.2							0.8925	0.0771587	1.195	0.1
0.9	-0.336903	1.21	0.2							0.905	1.3926				0.9	1.17024	1.21	0							0.9	-0.385165	1.205	0
0.9075	-0.254544	1.22	0							0.9125	1.50594				0.9075	0.910113	1.22	0							0.9075	-0.127965	1.215	0.2
0.915	-0.86758	1.23	0.2							0.92	0.904634				0.915	1.1202	1.23	0.1							0.915	-0.361719	1.225	0
0.9225	-1.31672	1.24	0							0.9275	1.25938				0.9225	1.22415	1.24	0.1							0.9225	-0.220874	1.235	0.1
0.93	-0.27345	1.25	0.2							0.935	1.13887				0.93	1.32268	1.25	0.1							0.93	-0.145041	1.245	0.1
0.9375	-0.363233	1.26	0.2							0.9425	1.00426				0.9375	0.928189	1.26	0							0.9375	0.0796409	1.255	0.2
0.945	-0.245098	1.27	0							0.95	1.31901				0.945	0.310052	1.27	0							0.945	-0.17786	1.265	0.1
0.9525	-0.731174	1.28	0							0.9575	1.57861				0.9525	0.0251296	1.28	0.2							0.9525	-0.251706	1.275	0.1
0.96	-0.320959	1.29	0							0.965	1.26146				0.96	0.228611	1.29	0.1							0.96	-0.127109	1.285	0.1
0.9675	-0.977198	1.3	0.1							0.9725	1.82275				0.9675	0.119007	1.3	0.1							0.9675	-0.703506	1.295	0.1
0.975	-0.777014	1.31	0.1							0.98	1.67889				0.975	0.0432325	1.31	0.3							0.975	-0.464494	1.305	0.1
0.9825	-1.23669	1.32	0.3							0.9875	1.33343				0.9825	0.0662981	1.32	0.3							0.9825	-0.569223	1.315	0
0.99	-0.831227	1.33	0.1							0.995	1.21437				0.99	0.0976108	1.33	0.3							0.99	-0.462354	1.325	0.2
0.9975	-0.463525	1.34	0							1.0025	1.49902				0.9975	0.299523	1.34	0							0.9975	-0.495997	1.335	0
1.005	-1.33055	1.35	0.3												1.005	0.954065	1.35	0.1							1.005	-0.255975	1.345	0.1
1.0125	-0.713179	1.36	0.1												1.0125	0.617297	1.36	0							1.0125	-0.58054	1.355	0
1.02	-0.352506	1.37	0.1												1.02	0.871835	1.37	0.1							1.02	-0.424445	1.365	0.2
1.0275	-0.427854	1.38	0.1												1.0275	0.522717	1.38	0.1							1.0275	-0.25188	1.375	0.2
1.035	-1.36364	1.39	0.1												1.035	0.471409	1.39	0							1.035	-0.194726	1.385	0.3
1.0425	-0.63226	1.4	0												1.0425	0.619353	1.4	0							1.0425	-0.220125	1.395	0
1.05	-0.674999	1.41	0.3												1.05	0.28931	1.41	0.2							1.05	-0.32797	1.405	0.1
1.0575	-0.492797	1.42	0												1.0575	0.337112	1.42	0							1.0575	-0.401012	1.415	0.1
1.065	-0.97898	1.43	0.1												1.065	1.09474	1.43	0							1.065	-0.218967	1.425	0
1.0725	0.224944	1.44	0.1												1.0725	0.397588	1.44	0.1							1.0725	-0.306792	1.435	0
1.08	-1.22843	1.45	0												1.08	0.480758	1.45	0.1							1.08	-0.519489	1.445	0
1.0875	-0.30417	1.46	0.1												1.0875	0.609414	1.46	0.1							1.0875	-0.272903	1.455	0
1.095	-1.22081	1.47	0.1												1.095	1.2997	1.47	0.1							1.095	-0.0282741	1.465	0
1.1025	-0.603819	1.48	0.3												1.1025	1.08936	1.48	0.2							1.1025	-0.162782	1.475	0
1.11	-0.900796	1.49	0												1.11	0.565168	1.49	0.3							1.11	-0.690627	1.485	0.2
1.1175	0.299245	1.5	0.2												1.1175	-0.0598379	1.5	0.2							1.1175	0.0292569	1.495	0
1.125	-1.47662	1.51	0												1.125	0.29604	1.51	0							1.125	-0.434524	1.505	0
1.1325	-0.456223	1.52	0												1.1325	0.406265	1.52	0.2							1.1325	-0.0673548	1.515	0.1
1.14	-0.741484	1.53	0												1.14	0.275157	1.53	0.1							1.14	-0.1108	1.525	0.1
1.1475	-0.82869	1.54	0												1.1475	-0.166384	1.54	0.1							1.1475	-0.513635	1.535	0
1.155	-0.928755	1.55	0.1												1.155	0.241306	1.55	0.1							1.155	-0.310082	1.545	0
1.1625	-0.451503	1.56	0.1												1.1625	0.105813	1.56	0.1							1.1625	0.140443	1.555	0
1.17	-0.615125	1.57	0.1												1.17	0.415623	1.57	0							1.17	-0.194262	1.565	0
1.1775	-0.909821	1.58	0												1.1775	0.183145	1.58	0							1.1775	-0.0682253	1.575	0.1
1.185	-0.673414	1.59	0.1												1.185	0.422302	1.59	0.1							1.185	-0.227364	1.585	0.1
1.1925	-1.2728	1.6	0.1												1.1925	0.850907	1.6	0.1							1.1925	-0.102184	1.595	0
1.2	-1.4258	1.61	0.1												1.2	1.4515	1.61	0.2							1.2	-0.194726	1.605	0.1
1.2075	-0.861564	1.62	0												1.2075	1.14107	1.62	0							1.2075	-0.0549612	1.615	0
1.215	-0.666572	1.63	0.1												1.215	0.244451	1.63	0.1							1.215	-0.358819	1.625	0.1
1.2225	-0.432963	1.64	0												1.2225	0.828613	1.64	0							1.2225	-0.190137	1.635	0
1.23	-0.78222	1.65	0.1												1.23	0.507912	1.65	0.2							1.23	-0.242226	1.645	0.1
1.2375	-0.681695	1.66	0												1.2375	0.20903	1.66	0							1.2375	-0.205434	1.655	0.1
1.245	0.217119	1.67	0												1.245	0.48442	1.67	0							1.245	-0.461083	1.665	0
1.2525	-0.941622	1.68	0.1												1.2525	0.694122	1.68	0.1							1.2525	-0.322585	1.675	0.2
1.26	-1.03208	1.69	0												1.26	1.67085	1.69	0.2							1.26	-0.364912	1.685	0.5
1.2675	-1.16763	1.7	0												1.2675	0.96352	1.7	0							1.2675	-0.327684	1.695	0.6
1.275	-0.500147	1.71	0.1												1.275	0.464807	1.71	0.1							1.275	-0.724254	1.705	0.1
1.2825	-0.0304143	1.72	0.1												1.2825	0.311265	1.72	0.1							1.2825	-0.453693	1.715	0.2
1.29	-0.34413	1.73	0												1.29	1.19806	1.73	0.1							1.29	-0.441278	1.725	0.1
1.2975	-0.418271	1.74	0.1												1.2975	1.54118	1.74	0							1.2975	-0.522482	1.735	0.3
1.305	-0.389	1.75	0												1.305	1.70613	1.75	0.1							1.305	-0.324844	1.745	0.1
1.3125	-0.672516	1.76	0												1.3125	0.542201	1.76	0.2							1.3125	-0.543595	1.755	0.1
1.32	-0.0184504	1.77	0.1												1.32	0.737071	1.77	0.2							1.32	-0.419452	1.765	0.1
1.3275	-0.528183	1.78	0												1.3275	0.102012	1.78	0							1.3275	-0.28183	1.775	0.8
1.335	-0.540508	1.79	0												1.335	-0.0384302	1.79	0.2							1.335	-0.816233	1.785	0.1
1.3425	-0.923867	1.8	0.1												1.3425	0.719716	1.8	0							1.3425	-0.240103	1.795	0.6
1.35	-0.384312	1.81	0.1												1.35	0.507291	1.81	0.1							1.35	-0.549889	1.805	0.7
1.3575	-0.621934	1.82	0.1												1.3575	0.568625	1.82	0.1							1.3575	-0.571026	1.815	0.7
1.365	-0.91066	1.83	0												1.365	0.362257	1.83	0.1							1.365	-0.143442	1.825	0.4
1.3725	-0.230359	1.84	0.1												1.3725	0.423573	1.84	0.2							1.3725	-0.192207	1.835	1
1.38	-0.933017	1.85	0.1												1.38	0.886937	1.85	0							1.38	-0.29288	1.845	0.8
1.3875	-0.924474	1.86	0.1												1.3875	0.476989	1.86	0.1							1.3875	-0.353424	1.855	0.8
1.395	-0.451576	1.87	0.2												1.395	0.472954	1.87	0							1.395	-0.676484	1.865	1.1
1.4025	-0.479033	1.88	0												1.4025	1.0769	1.88	0.2							1.4025	-0.33729	1.875	1.3
1.41	-1.12118	1.89	0.2												1.41	0.955962	1.89	0.1							1.41	-0.251408	1.885	1.2
1.4175	-0.514986	1.9	0												1.4175	0.904022	1.9	0							1.4175	-0.733411	1.895	1.5
1.425	-0.742745	1.91	0.1												1.425	0.166806	1.91	0.2							1.425	-0.413096	1.905	0.9
1.4325	-0.397052	1.92	0												1.4325	0.0438749	1.92	0							1.4325	-0.522013	1.915	1.7
1.44	-0.831832	1.93	0.1												1.44	-0.0531255	1.93	0.1							1.44	-0.122181	1.925	1.5
1.4475	-0.314098	1.94	0.1												1.4475	0.811094	1.94	0							1.4475	-0.355233	1.935	1.1
1.455	-0.533577	1.95	0												1.455	0.339097	1.95	0.1							1.455	-0.177326	1.945	2.6
1.4625	0.173677	1.96	0.1												1.4625	0.226807	1.96	0							1.4625	-0.444876	1.955	2
1.47	-0.780321	1.97	0												1.47	-0.151441	1.97	0.2							1.47	-0.288411	1.965	1.6
1.4775	-0.454524	1.98	0.2												1.4775	-0.18525	1.98	0.3							1.4775	-0.187423	1.975	1.6
1.485	-1.18328	1.99	0.2												1.485	-0.0957175	1.99	0.1							1.485	-0.194601	1.985	2
1.4925	-1.27421	2	0.1												1.4925	-0.0380322	2	0.1							1.4925	-0.407085	1.995	1.8
1.5	-0.404719	2.01	0												1.5	0.387991	2.01	0							1.5	-0.379897	2.005	2.2
1.5075	-0.276933	2.02	0												1.5075	0.0766973	2.02	0.1							1.5075	-0.0811168	2.015	2.5
1.515	-0.666681	2.03	0.2												1.515	-0.0215164	2.03	0.1							1.515	-0.655352	2.025	1
1.5225	-0.748853	2.04	0												1.5225	0.210658	2.04	0.1							1.5225	-0.814638	2.035	1.6
1.53	-0.802018	2.05	0												1.53	0.923415	2.05	0.1							1.53	-0.51799	2.045	2.4
1.5375	-0.384747	2.06	0												1.5375	0.510378	2.06	0							1.5375	-0.498476	2.055	2.9
1.545	-0.798636	2.07	0.1												1.545	0.459049	2.07	0.2							1.545	-0.291259	2.065	2.5
1.5525	-0.6758	2.08	0.1												1.5525	0.515589	2.08	0.2							1.5525	-0.227521	2.075	1.5
1.56	-0.741137	2.09	0.2												1.56	0.592688	2.09	0.2							1.56	-0.0806898	2.085	1.9
1.5675	-0.491964	2.1	0												1.5675	-0.0222204	2.1	0.1							1.5675	-0.179644	2.095	2.2
1.575	-0.130457	2.11	0.1												1.575	0.069065	2.11	0.1							1.575	0.0568266	2.105	1.7
1.5825	-0.484602	2.12	0.2												1.5825	1.02065	2.12	0.1							1.5825	-0.256815	2.115	1.3
1.59	-0.534895	2.13	0.4												1.59	0.792932	2.13	0.4							1.59	-0.107215	2.125	2.4
1.5975	-0.614181	2.14	0.1												1.5975	1.28157	2.14	0.2							1.5975	-0.467081	2.135	1.7
1.605	-0.0391496	2.15	0.2												1.605	1.11881	2.15	0							1.605	-0.196085	2.145	2
1.6125	-0.4784	2.16	0												1.6125	1.27037	2.16	0.2							1.6125	-0.386155	2.155	1.8
1.62	-0.910811	2.17	0.1												1.62	0.433266	2.17	0							1.62	0.141851	2.165	3
1.6275	-0.836714	2.18	0.3												1.6275	0.308365	2.18	0							1.6275	0.141028	2.175	1.7
1.635	-0.758649	2.19	0.1												1.635	0.379063	2.19	0							1.635	-0.0320152	2.185	1.7
1.6425	-0.401873	2.2	0.2												1.6425	0.427179	2.2	0.1							1.6425	-0.0818042	2.195	1.1
1.65	-0.205761	2.21	0.2												1.65	1.24642	2.21	0							1.65	-0.579373	2.205	1.8
1.6575	-1.32337	2.22	0												1.6575	0.321552	2.22	0							1.6575	-0.377873	2.215	1.6
1.665	-1.56714	2.23	0.1												1.665	1.27223	2.23	0.3							1.665	0.162018	2.225	1.8
1.6725	0.163807	2.24	0.1												1.6725	1.07165	2.24	0.2							1.6725	-0.387823	2.235	2
1.68	-0.0959322	2.25	0.1												1.68	0.580869	2.25	0.1							1.68	0.00872152	2.245	1.7
1.6875	-0.613285	2.26	0												1.6875	0.913274	2.26	0.1							1.6875	-0.368872	2.255	2.1
1.695	-0.639223	2.27	0												1.695	-0.1297	2.27	0							1.695	0.177928	2.265	2.5
1.7025	-0.598079	2.28	0.1												1.7025	0.171944	2.28	0.1							1.7025	-0.0977712	2.275	1.6
1.71	-1.39729	2.29	0.1												1.71	0.716352	2.29	0.2							1.71	-0.0706479	2.285	1.6
1.7175	-0.819786	2.3	0.1												1.7175	0.363326	2.3	0.2							1.7175	-0.149049	2.295	1.9
1.725	-0.445883	2.31	0.2												1.725	0.256517	2.31	0							1.725	-0.128589	2.305	2.1
1.7325	-1.33188	2.32	0												1.7325	0.5294	2.32	0							1.7325	0.116535	2.315	3.3
1.74	-1.31601	2.33	0												1.74	1.0205	2.33	0							1.74	-0.17667	2.325	2
1.7475	-0.737298	2.34	0.1												1.7475	0.316247	2.34	0.2							1.7475	-0.183423	2.335	2.4
1.755	-0.130102	2.35	0												1.755	0.654575	2.35	0							1.755	-0.193101	2.345	2.4
1.7625	-0.309156	2.36	0.3												1.7625	0.246281	2.36	0							1.7625	0.036636	2.355	2.4
1.77	-1.99795	2.37	0												1.77	-0.151183	2.37	0.1							1.77	-0.217369	2.365	1.7
1.7775	-1.00802	2.38	0.1												1.7775	0.374867	2.38	0.1							1.7775	0.449325	2.375	2.3
1.785	-0.469508	2.39	0.2												1.785	0.383621	2.39	0.1							1.785	0.196904	2.385	2.1
1.7925	-1.01668	2.4	0.2												1.7925	0.280618	2.4	0.1							1.7925	0.308238	2.395	2.1
1.8	-0.310744	2.41	0.1												1.8	0.334495	2.41	0							1.8	0.232255	2.405	2.6
1.8075	-1.19948	2.42	0.1												1.8075	0.197964	2.42	0.1							1.8075	-1.50138e-06	2.415	2.7
1.815	-0.39341	2.43	0												1.815	0.936228	2.43	0							1.815	0.0637715	2.425	1.2
1.8225	-0.631026	2.44	0.3												1.8225	0.64031	2.44	0.2							1.8225	0.000268398	2.435	1.5
1.83	-0.396433	2.45	0												1.83	1.19521	2.45	0							1.83	0.413086	2.445	2.5
1.8375	-0.87486	2.46	0.1												1.8375	0.214275	2.46	0							1.8375	0.351781	2.455	1.7
1.845	-1.00074	2.47	0.1												1.845	0.896763	2.47	0							1.845	0.128874	2.465	2.2
1.8525	-0.91162	2.48	0.3												1.8525	0.590668	2.48	0.1							1.8525	-0.0536902	2.475	1.7
1.86	-0.730967	2.49	0.1												1.86	0.717766	2.49	0							1.86	0.289165	2.485	1.4
1.8675	-0.779184	2.5	0.1												1.8675	1.18739	2.5	0.2							1.8675	0.275402	2.495	1.9
1.875	-0.773798	2.51	0												1.875	0.903735	2.51	0							1.875	0.136345	2.505	1.6
1.8825	-0.378744	2.52	0.1												1.8825	0.791215	2.52	0							1.8825	0.337283	2.515	1.6
1.89	-0.920715	2.53	0.2												1.89	0.398293	2.53	0.1							1.89	0.424992	2.525	1.5
1.8975	-0.534895	2.54	0.2												1.8975	0.28406	2.54	0.1							1.8975	0.237497	2.535	1.2
1.905	-0.64845	2.55	0												1.905	0.637086	2.55	0.2							1.905	0.508635	2.545	2.1
1.9125	-0.213462	2.56	0.1												1.9125	0.370035	2.56	0.1							1.9125	0.274262	2.555	2.7
1.92	-0.0321645	2.57	0.2												1.92	0.578055	2.57	0.1							1.92	0.522874	2.565	1.4
1.9275	-0.904657	2.58	0												1.9275	0.208064	2.58	0.2							1.9275	0.379461	2.575	2.7
1.935	-0.396745	2.59	0												1.935	0.195375	2.59	0							1.935	0.54985	2.585	1.2
1.9425	-0.48681	2.6	0.1												1.9425	0.526324	2.6	0.1							1.9425	0.517922	2.595	2
1.95	-0.436364	2.61	0.2												1.95	0.339528	2.61	0.3							1.95	0.649922	2.605	2.7
1.9575	-1.30659	2.62	0												1.9575	0.710291	2.62	0.1							1.9575	0.221308	2.615	2.3
1.965	-0.528914	2.63	0.2												1.965	0.307484	2.63	0							1.965	0.432937	2.625	2.3
1.9725	-0.573925	2.64	0.2												1.9725	0.37956	2.64	0.1							1.9725	0.279329	2.635	2.1
1.98	-0.534255	2.65	0												1.98	0.889755	2.65	0							1.98	0.339338	2.645	2.2
1.9875	-0.0325896	2.66	0.3												1.9875	1.33581	2.66	0.2							1.9875	0.247069	2.655	2.2
1.995	-0.22353	2.67	0.1												1.995	1.36578	2.67	0.1							1.995	0.203302	2.665	3.2
2.0025	-0.202295	2.68	0												2.0025	0.840224	2.68	0							2.0025	0.438183	2.675	1.7
2.01	-0.510932	2.69	0.1												2.01	0.264255	2.69	0.2							2.01	0.554332	2.685	2
2.0175	0.0998363	2.7	0.1												2.0175	1.00519	2.7	0.2							2.0175	0.490994	2.695	2.2
2.025	-0.324863	2.71	0.1												2.025	1.33243	2.71	0.3							2.025	0.64412	2.705	2.5
2.0325	-0.599776	2.72	0												2.0325	1.25882	2.72	0.2							2.0325	0.437205	2.715	2.9
2.04	-0.35546	2.73	0												2.04	0.526838	2.73	0							2.04	0.577221	2.725	2.8
2.0475	-1.23672	2.74	0.1												2.0475	0.199026	2.74	0.3							2.0475	0.165358	2.735	2.2
2.055	-0.311988	2.75	0.2												2.055	0.660541	2.75	0.1							2.055	0.343209	2.745	1.6
2.0625	-0.630142	2.76	0.1												2.0625	1.09591	2.76	0.1							2.0625	0.992498	2.755	3.2
2.07	2.46968e-05	2.77	0												2.07	1.03418	2.77	0.2							2.07	0.767358	2.765	2.1
2.0775	0.166712	2.78	0.1												2.0775	1.05014	2.78	0.1							2.0775	0.453789	2.775	1.6
2.085	-0.446252	2.79	0.1												2.085	0.333697	2.79	0							2.085	0.760953	2.785	1.1
2.0925	-1.1787	2.8	0.1												2.0925	0.217307	2.8	0.1							2.0925	0.684293	2.795	1.5
2.1	-0.24024	2.81	0												2.1	0.519559	2.81	0.1							2.1	0.430628	2.805	1.5
2.1075	0.0506129	2.82	0												2.1075	0.403678	2.82	0.3							2.1075	0.483774	2.815	3.2
2.115	-0.4418	2.83	0.2												2.115	0.721652	2.83	0							2.115	0.593558	2.825	3.9
2.1225	-1.06612	2.84	0.3												2.1225	0.404832	2.84	0.1							2.1225	0.566405	2.835	3.4
2.13	-0.499307	2.85	0												2.13	0.191089	2.85	0.1							2.13	0.671072	2.845	2.5
2.1375	-0.419997	2.86	0.2												2.1375	0.0920752	2.86	0.2							2.1375	0.884675	2.855	2.3
2.145	-0.917451	2.87	0.2												2.145	0.424559	2.87	0.3							2.145	0.791282	2.865	2.6
2.1525	-0.139975	2.88	0.1												2.1525	1.2562	2.88	0.3							2.1525	0.925376	2.875	1.7
2.16	-0.037163	2.89	0.1												2.16	1.1361	2.89	0.1							2.16	0.703478	2.885	1.5
2.1675	-1.09768	2.9	0.1												2.1675	1.20472	2.9	0.2							2.1675	0.463176	2.895	2.2
2.175	-1.74095	2.91	0												2.175	1.38406	2.91	0.1							2.175	0.31169	2.905	2.1
2.1825	-0.918473	2.92	0												2.1825	0.830216	2.92	0.1							2.1825	0.733299	2.915	3
2.19	-0.0577591	2.93	0												2.19	0.781805	2.93	0.3							2.19	0.634221	2.925	2.1
2.1975	0.041949	2.94	0												2.1975	-0.0428933	2.94	0							2.1975	0.619776	2.935	3
2.205	-0.38308	2.95	0												2.205	0.540393	2.95	0.1							2.205	0.540582	2.945	1.7
2.2125	-0.836122	2.96	0.1												2.2125	0.196023	2.96	0.2							2.2125	0.762076	2.955	2.4
2.22	-0.904742	2.97	0												2.22	1.55398	2.97	0.1							2.22	0.995181	2.965	2.3
2.2275	-0.802131	2.98	0												2.2275	1.00236	2.98	0.1							2.2275	1.19349	2.975	2.8
2.235	-0.885781	2.99	0.1												2.235	0.496898	2.99	0							2.235	0.726244	2.985	3.2
2.2425	-0.360553	3	0.2												2.2425	0.392059	3	0.2							2.2425	0.915708	2.995	3.9
2.25	-0.822088	3.01	0.1												2.25	0.594149	3.01	0.1							2.25	0.83181	3.005	2.1
2.2575	-1.26531	3.02	0.1												2.2575	0.528768	3.02	0							2.2575	1.13652	3.015	2.1
2.265	-0.960131	3.03	0.2												2.265	0.607859	3.03	0.1							2.265	0.846524	3.025	2.4
2.2725	-1.19421	3.04	0												2.2725	0.265366	3.04	0.1							2.2725	0.775865	3.035	1.8
2.28	-1.26747	3.05	0.1												2.28	0.446757	3.05	0.1							2.28	0.969381	3.045	3.7
2.2875	-0.32518	3.06	0												2.2875	0.360667	3.06	0							2.2875	0.988097	3.055	1.8
2.295	-0.278248	3.07	0.2												2.295	0.874041	3.07	0.2							2.295	0.961176	3.065	2.4
2.3025	-0.782061	3.08	0.1												2.3025	0.653487	3.08	0							2.3025	0.793456	3.075	2.5
2.31	-0.732635	3.09	0												2.31	0.257174	3.09	0							2.31	0.91149	3.085	3
2.3175	-0.793425	3.1	0												2.3175	0.245786	3.1	0							2.3175	0.712984	3.095	2.1
2.325	-0.964826	3.11	0												2.325	0.969162	3.11	0.1							2.325	0.323547	3.105	3.1
2.3325	-0.457307	3.12	0.2												2.3325	0.938212	3.12	0.1							2.3325	0.957352	3.115	1.2
2.34	-0.621934	3.13	0.1												2.34	0.510162	3.13	0.1							2.34	0.982038	3.125	2.1
2.3475	-1.03663	3.14	0												2.3475	1.32622	3.14	0							2.3475	0.719279	3.135	1.9
2.355	-0.261501	3.15	0.1												2.355	0.757004	3.15	0.1							2.355	0.710151	3.145	2.7
2.3625	-0.71622	3.16	0.2												2.3625	0.26729	3.16	0.2							2.3625	0.751388	3.155	2.2
2.37	-0.219459	3.17	0.1												2.37	0.311923	3.17	0							2.37	0.803319	3.165	1.9
2.3775	-0.894641	3.18	0												2.3775	0.672274	3.18	0							2.3775	1.132	3.175	2.1
2.385	-0.198349	3.19	0.1												2.385	-0.149715	3.19	0.2							2.385	0.328568	3.185	1.5
2.3925	-0.819859	3.2	0.1												2.3925	1.33328	3.2	0.1							2.3925	0.593355	3.195	2.4
2.4	-0.209685	3.21	0												2.4	1.28177	3.21	0.1							2.4	0.909335	3.205	2.2
2.4075	-0.731953	3.22	0												2.4075	1.32597	3.22	0							2.4075	1.4884	3.215	1
2.415	-0.150222	3.23	0.1												2.415	1.40094	3.23	0							2.415	0.78469	3.225	3.2
2.4225	-1.33786	3.24	0.1												2.4225	1.28737	3.24	0							2.4225	0.804912	3.235	2
2.43	-0.451527	3.25	0.1												2.43	1.4511	3.25	0.2							2.43	0.922887	3.245	2.2
2.4375	-0.126841	3.26	0												2.4375	0.231264	3.26	0.1							2.4375	1.18502	3.255	2.7
2.445	-0.648681	3.27	0												2.445	0.574192	3.27	0							2.445	0.892982	3.265	2.2
2.4525	-0.975552	3.28	0.2												2.4525	0.340862	3.28	0.1							2.4525	0.866716	3.275	2.4
2.46	-1.1213	3.29	0												2.46	0.283326	3.29	0.1							2.46	0.956397	3.285	1.9
2.4675	0.123657	3.3	0												2.4675	0.739787	3.3	0.2							2.4675	0.773542	3.295	2
2.475	-0.226777	3.31	0.1												2.475	1.3324	3.31	0.2							2.475	0.907002	3.305	2
2.4825	-0.813613	3.32	0.1												2.4825	0.846663	3.32	0							2.4825	0.972925	3.315	2.8
2.49	-0.482419	3.33	0												2.49	1.14141	3.33	0							2.49	0.639503	3.325	1.9
2.4975	-0.180214	3.34	0.1												2.4975	1.16525	3.34	0.1							2.4975	0.863319	3.335	2.4
2.505	-0.665243	3.35	0												2.505	0.983416	3.35	0							2.505	0.937994	3.345	1.4
2.5125	-0.66474	3.36	0.1												2.5125	0.803537	3.36	0.2							2.5125	0.965723	3.355	1.9
2.52	-0.836643	3.37	0.1												2.52	0.848902	3.37	0.2							2.52	0.96687	3.365	2.6
2.5275	-0.012874	3.38	0												2.5275	0.649831	3.38	0.1							2.5275	0.73955	3.375	2.6
2.535	-0.525866	3.39	0.1												2.535	1.32584	3.39	0.2							2.535	0.837006	3.385	2.1
2.5425	-1.20102	3.4	0.2												2.5425	1.32074	3.4	0.1							2.5425	1.10025	3.395	2.4
2.55	-0.852256	3.41	0.2												2.55	1.40044	3.41	0							2.55	0.9707	3.405	1.7
2.5575	-0.342949	3.42	0												2.5575	1.31415	3.42	0.2							2.5575	1.25065	3.415	2.4
2.565	-0.576653	3.43	0.2												2.565	1.13314	3.43	0.1							2.565	1.12949	3.425	2
2.5725	-0.597787	3.44	0												2.5725	1.36076	3.44	0.1							2.5725	1.63769	3.435	2.5
2.58	-0.49152	3.45	0												2.58	1.21465	3.45	0.1							2.58	0.985375	3.445	2.7
2.5875	-0.941752	3.46	0.3												2.5875	0.187585	3.46	0.1							2.5875	0.945485	3.455	3
2.595	0.0181236	3.47	0.1												2.595	1.10244	3.47	0.2							2.595	1.08248	3.465	2.4
2.6025	-0.428241	3.48	0												2.6025	0.306622	3.48	0							2.6025	0.694822	3.475	2.4
2.61	-0.344704	3.49	0.2												2.61	-0.0831982	3.49	0							2.61	0.852238	3.485	2.2
2.6175	-0.734755	3.5	0												2.6175	-0.277623	3.5	0.1							2.6175	1.07456	3.495	1.7
2.625	-0.495352	3.51	0												2.625	-0.197914	3.51	0.1							2.625	1.40674	3.505	2.6
2.6325	-0.296439	3.52	0												2.6325	0.153872	3.52	0							2.6325	0.615809	3.515	2.2
2.64	-0.395054	3.53	0.1												2.64	0.85624	3.53	0							2.64	0.847719	3.525	2.7
2.6475	-0.476846	3.54	0.1												2.6475	0.553602	3.54	0.1							2.6475	0.694034	3.535	2.2
2.655	-0.0283371	3.55	0.3												2.655	0.418974	3.55	0							2.655	0.698776	3.545	2
2.6625	-0.190127	3.56	0.1												2.6625	1.02798	3.56	0							2.6625	1.46602	3.555	2
2.67	0.106431	3.57	0.1												2.67	1.10228	3.57	0							2.67	1.25784	3.565	2.5
2.6775	-0.479033	3.58	0.1												2.6775	1.45097	3.58	0							2.6775	0.976793	3.575	2.7
2.685	-0.442063	3.59	0.1												2.685	1.41004	3.59	0.1							2.685	0.592174	3.585	2.5
2.6925	-0.624204	3.6	0.1												2.6925	1.31656	3.6	0.2							2.6925	0.658865	3.595	2
2.7	-0.624731	3.61	0												2.7	0.568058	3.61	0							2.7	1.50844	3.605	2.5
2.7075	-0.0733374	3.62	0												2.7075	0.550319	3.62	0.2							2.7075	0.650493	3.615	2.4
2.715	0.0841078	3.63	0.1												2.715	0.816572	3.63	0.2							2.715	0.773811	3.625	1.9
2.7225	-0.0248276	3.64	0.2												2.7225	0.87702	3.64	0.1							2.7225	1.06202	3.635	2
2.73	-0.380024	3.65	0												2.73	1.17637	3.65	0.1							2.73	0.888208	3.645	2
2.7375	-0.814409	3.66	0												2.7375	0.892343	3.66	0							2.7375	1.25551	3.655	1.8
2.745	-0.491939	3.67	0												2.745	0.667836	3.67	0							2.745	1.27045	3.665	2.2
2.7525	0.199033	3.68	0												2.7525	0.908089	3.68	0.2							2.7525	1.26772	3.675	1.8
2.76	-0.333872	3.69	0												2.76	0.385511	3.69	0.4							2.76	0.995183	3.685	1.4
2.7675	-0.0161673	3.7	0.2												2.7675	1.29395	3.7	0.4							2.7675	1.0597	3.695	2.3
2.775	-0.934283	3.71	0												2.775	1.92715	3.71	0.2							2.775	1.00999	3.705	2.1
2.7825	-0.0638437	3.72	0.1												2.7825	1.09822	3.72	0							2.7825	0.930244	3.715	2.1
2.79	-0.18451	3.73	0												2.79	0.502305	3.73	0.2							2.79	0.76177	3.725	2.2
2.7975	-0.564824	3.74	0.1												2.7975	1.43134	3.74	0.2							2.7975	0.857858	3.735	2.7
2.805	-0.115225	3.75	0.2												2.805	1.4569	3.75	0							2.805	0.893548	3.745	2.7
2.8125	-0.313622	3.76	0.1												2.8125	0.908346	3.76	0							2.8125	0.974006	3.755	1.7
2.82	-0.549857	3.77	0												2.82	1.56584	3.77	0							2.82	0.993853	3.765	2.8
2.8275	-0.327422	3.78	0												2.8275	1.82682	3.78	0.3							2.8275	1.21028	3.775	2.3
2.835	-0.672491	3.79	0.1												2.835	0.465743	3.79	0							2.835	0.93761	3.785	2.3
2.8425	0.0528074	3.8	0.1												2.8425	0.721981	3.8	0.3							2.8425	1.14096	3.795	2.2
2.85	-0.623701	3.81	0.2												2.85	0.740786	3.81	0							2.85	1.33859	3.805	3.2
2.8575	-0.0448375	3.82	0.2												2.8575	1.02425	3.82	0.2							2.8575	1.15929	3.815	1.8
2.865	0.00863254	3.83	0.2												2.865	0.784258	3.83	0							2.865	1.15963	3.825	2.4
2.8725	-0.065116	3.84	0												2.8725	1.37834	3.84	0							2.8725	0.964471	3.835	0.9
2.88	-0.667014	3.85	0.1												2.88	0.867591	3.85	0							2.88	1.13455	3.845	2.6
2.8875	-0.640501	3.86	0.1												2.8875	1.12523	3.86	0							2.8875	0.92507	3.855	3.1
2.895	-0.818794	3.87	0												2.895	1.17483	3.87	0							2.895	1.02314	3.865	1.8
2.9025	-0.559695	3.88	0												2.9025	0.849835	3.88	0							2.9025	1.41029	3.875	2.8
2.91	0.0905844	3.89	0.1												2.91	0.526049	3.89	0.1							2.91	1.04235	3.885	2.6
2.9175	-0.789493	3.9	0												2.9175	1.2145	3.9	0.2							2.9175	0.81065	3.895	1.4
2.925	-0.845948	3.91	0.1												2.925	1.04652	3.91	0							2.925	0.905757	3.905	2.5
2.9325	-0.105438	3.92	0.1												2.9325	0.193594	3.92	0							2.9325	0.827348	3.915	1.9
2.94	0.051875	3.93	0												2.94	0.828971	3.93	0.3							2.94	1.14979	3.925	1.9
2.9475	-0.512928	3.94	0												2.9475	1.05738	3.94	0.1							2.9475	0.684611	3.935	2.8
2.955	-0.885902	3.95	0												2.955	0.118324	3.95	0.1							2.955	1.31423	3.945	1.2
2.9625	0.269458	3.96	0.1												2.9625	0.595913	3.96	0							2.9625	1.15528	3.955	1.6
2.97	-0.161373	3.97	0												2.97	0.453875	3.97	0							2.97	1.60739	3.965	3.7
2.9775	-0.709839	3.98	0.1												2.9775	1.17657	3.98	0							2.9775	1.29298	3.975	2
2.985	-0.0541922	3.99	0.1												2.985	0.952946	3.99	0.1							2.985	1.27283	3.985	2
2.9925	-0.0510193	4	0.1												2.9925	0.888263	4	0.1							2.9925	0.987934	3.995	1.4
3	-0.0660296	4.01	0												3	0.569066	4.01	0.1							3	0.498785	4.005	1.9
3.0075	-0.688883	4.02	0												3.0075	0.361798	4.02	0							3.0075	1.31036	4.015	2.3
3.015	-0.8306	4.03	0.2												3.015	0.228611	4.03	0.1							3.015	1.14358	4.025	2.5
3.0225	-0.918364	4.04	0.2												3.0225	0.745999	4.04	0							3.0225	0.904443	4.035	2
3.03	-1.14599	4.05	0												3.03	0.156888	4.05	0.1							3.03	0.653747	4.045	2.3
3.0375	-1.22878	4.06	0.1												3.0375	0.473967	4.06	0.2							3.0375	1.09899	4.055	0.9
3.045	-0.632352	4.07	0.1												3.045	0.346158	4.07	0							3.045	0.994881	4.065	3
3.0525	-0.979015	4.08	0.2												3.0525	0.410652	4.08	0							3.0525	0.822546	4.075	2
3.06	-0.621934	4.09	0												3.06	0.375146	4.09	0.1							3.06	1.09536	4.085	2.9
3.0675	-0.50134	4.1	0.1												3.0675	0.486612	4.1	0.1							3.0675	0.81117	4.095	2.6
3.075	-0.340505	4.11	0												3.075	0.552676	4.11	0.1							3.075	1.03654	4.105	2.4
3.0825	-0.179318	4.12	0												3.0825	0.93646	4.12	0.3							3.0825	1.03724	4.115	2.5
3.09	-0.180649	4.13	0.1												3.09	0.342962	4.13	0							3.09	0.864122	4.125	3.3
3.0975	0.00333256	4.14	0.2												3.0975	0.147821	4.14	0.1							3.0975	1.17732	4.135	3.3
3.105	-0.323106	4.15	0												3.105	0.601451	4.15	0.2							3.105	1.08477	4.145	1.3
3.1125	-0.746298	4.16	0												3.1125	0.243933	4.16	0.2							3.1125	0.887752	4.155	2.4
3.12	-0.631395	4.17	0												3.12	0.652964	4.17	0.2							3.12	0.860904	4.165	2.2
3.1275	-0.833067	4.18	0												3.1275	0.404811	4.18	0.3							3.1275	1.14848	4.175	2.9
3.135	-0.310975	4.19	0												3.135	0.884264	4.19	0.2							3.135	0.906744	4.185	2.3
3.1425	0.0358727	4.2	0												3.1425	0.275292	4.2	0.2							3.1425	1.24881	4.195	2.4
3.15	-0.654842	4.21	0.2												3.15	0.0261623	4.21	0.2							3.15	1.20692	4.205	2.8
3.1575	-0.426908	4.22	0.1												3.1575	0.69265	4.22	0.1							3.1575	0.898149	4.215	2.4
3.165	-0.771412	4.23	0												3.165	0.128405	4.23	0							3.165	1.30163	4.225	1.8
3.1725	-0.524952	4.24	0												3.1725	1.07325	4.24	0							3.1725	0.746381	4.235	1.9
3.18	-0.607541	4.25	0.1												3.18	0.3528	4.25	0.1							3.18	1.10715	4.245	2.8
3.1875	-0.914206	4.26	0.3												3.1875	-0.158418	4.26	0.2							3.1875	1.61455	4.255	2.4
3.195	-1.1326	4.27	0.3												3.195	0.588108	4.27	0							3.195	1.30909	4.265	2.8
3.2025	-0.444561	4.28	0.1												3.2025	0.583366	4.28	0.1							3.2025	0.955626	4.275	1.5
3.21	-0.89458	4.29	0.2												3.21	0.585973	4.29	0							3.21	0.746795	4.285	2.9
3.2175	-0.650377	4.3	0.2												3.2175	-0.078971	4.3	0.1							3.2175	1.00915	4.295	2.2
3.225	0.166699	4.31	0.1												3.225	0.0933022	4.31	0.1							3.225	1.25405	4.305	2.4
3.2325	-0.913059	4.32	0.1												3.2325	0.407426	4.32	0							3.2325	1.20025	4.315	1.7
3.24	0.260686	4.33	0.1												3.24	0.531777	4.33	0							3.24	1.32136	4.325	1.2
3.2475	-0.666831	4.34	0												3.2475	0.00900838	4.34	0.2							3.2475	1.45133	4.335	2.8
3.255	-0.589022	4.35	0.2												3.255	0.138051	4.35	0.1							3.255	0.801864	4.345	2.6
3.2625	-0.177121	4.36	0												3.2625	0.665845	4.36	0.2							3.2625	0.92537	4.355	1.7
3.27	-0.498473	4.37	0												3.27	1.24849	4.37	0.2							3.27	1.30967	4.365	1.6
3.2775	0.0836488	4.38	0												3.2775	1.04744	4.38	0.2							3.2775	0.901532	4.375	2.7
3.285	-0.0290582	4.39	0.1												3.285	1.1784	4.39	0.2							3.285	0.698093	4.385	2.1
3.2925	-0.0906361	4.4	0.3												3.2925	0.644505	4.4	0.2							3.2925	1.10165	4.395	2.3
3.3	-0.29642	4.41	0.1												3.3	0.778149	4.41	0.3							3.3	0.690616	4.405	2.2
3.3075	-0.506296	4.42	0.2												3.3075	0.432442	4.42	0							3.3075	1.20165	4.415	1.8
3.315	-0.720445	4.43	0.3												3.315	0.117376	4.43	0							3.315	0.812461	4.425	2.9
3.3225	-0.0712364	4.44	0.1												3.3225	-0.0154794	4.44	0.1							3.3225	1.1388	4.435	2.2
3.33	-0.311426	4.45	0												3.33	0.395822	4.45	0							3.33	1.15764	4.445	1.4
3.3375	-0.919373	4.46	0.1												3.3375	1.03856	4.46	0.2							3.3375	1.09121	4.455	1.7
3.345	-0.550827	4.47	0.1												3.345	0.821328	4.47	0							3.345	1.29478	4.465	3.3
3.3525	-0.491075	4.48	0.1												3.3525	0.15615	4.48	0							3.3525	1.15231	4.475	2.8
3.36	-0.640071	4.49	0.1												3.36	0.474162	4.49	0.2							3.36	1.66555	4.485	1.4
3.3675	-0.992524	4.5	0.1												3.3675	0.909157	4.5	0.2							3.3675	0.877288	4.495	2.2
3.375	-0.651158	4.51	0.2												3.375	0.966726	4.51	0							3.375	0.986671	4.505	2.4
3.3825	-0.887285	4.52	0.1												3.3825	0.404506	4.52	0							3.3825	1.11327	4.515	2.3
3.39	0.504784	4.53	0												3.39	0.168444	4.53	0							3.39	1.07841	4.525	2.9
3.3975	-1.18829	4.54	0												3.3975	0.135448	4.54	0.1							3.3975	1.27747	4.535	3
3.405	-0.82068	4.55	0												3.405	0.453003	4.55	0.2							3.405	1.21246	4.545	2.7
3.4125	-0.966094	4.56	0.3												3.4125	0.482645	4.56	0.1							3.4125	1.18491	4.555	2.4
3.42	-0.326097	4.57	0.1												3.42	-0.217402	4.57	0.1							3.42	1.36626	4.565	2.5
3.4275	-0.210671	4.58	0												3.4275	0.396493	4.58	0.2							3.4275	0.601695	4.575	2.6
3.435	-0.0252338	4.59	0.2												3.435	1.06743	4.59	0							3.435	1.56927	4.585	3.1
3.4425	-0.400338	4.6	0												3.4425	1.2077	4.6	0.1							3.4425	1.17918	4.595	2.3
3.45	-0.454149	4.61	0.2												3.45	0.289241	4.61	0							3.45	0.742771	4.605	2.3
3.4575	-0.502545	4.62	0												3.4575	0.925715	4.62	0							3.4575	1.03542	4.615	1.9
3.465	-0.489864	4.63	0.1												3.465	0.711246	4.63	0							3.465	0.848551	4.625	3
3.4725	0.0268088	4.64	0												3.4725	0.978744	4.64	0.2							3.4725	0.866617	4.635	2.3
3.48	-0.844255	4.65	0												3.48	1.02491	4.65	0.1							3.48	1.3185	4.645	1.7
3.4875	-0.252892	4.66	0.2												3.4875	1.50825	4.66	0.1							3.4875	1.24105	4.655	2.1
3.495	-1.21839	4.67	0												3.495	1.24595	4.67	0							3.495	1.16275	4.665	2.1
3.5025	-1.07327	4.68	0												3.5025	0.83206	4.68	0							3.5025	1.21235	4.675	1.7
3.51	0.110928	4.69	0												3.51	0.578342	4.69	0							3.51	1.32059	4.685	3.4
3.5175	-1.07623	4.7	0												3.5175	0.693742	4.7	0.3							3.5175	1.02421	4.695	2.3
3.525	-0.754885	4.71	0.1												3.525	0.307452	4.71	0							3.525	1.24787	4.705	2.2
3.5325	-0.968507	4.72	0.1												3.5325	0.215127	4.72	0.1							3.5325	1.33239	4.715	2
3.54	-0.151583	4.73	0.1												3.54	0.89695	4.73	0.1							3.54	1.65633	4.725	2.6
3.5475	-0.354524	4.74	0.1												3.5475	0.879745	4.74	0.1							3.5475	0.926009	4.735	1.9
3.555	-0.771412	4.75	0												3.555	0.966946	4.75	0							3.555	0.892689	4.745	1.6
3.5625	-0.475539	4.76	0.3												3.5625	0.986626	4.76	0.1							3.5625	1.3288	4.755	2
3.57	-0.935645	4.77	0.2												3.57	1.23488	4.77	0.3							3.57	1.0151	4.765	1.8
3.5775	-1.21496	4.78	0.1												3.5775	0.893479	4.78	0							3.5775	0.651566	4.775	1.6
3.585	-0.518861	4.79	0												3.585	0.435605	4.79	0							3.585	1.23967	4.785	1.9
3.5925	-0.285174	4.8	0												3.5925	0.291262	4.8	0.2							3.5925	1.11226	4.795	2.5
3.6	-0.392999	4.81	0.1												3.6	0.196158	4.81	0.2							3.6	1.13487	4.805	1.8
3.6075	-0.787696	4.82	0.1												3.6075	0.471994	4.82	0.1							3.6075	1.08395	4.815	1.7
3.615	-0.454106	4.83	0												3.615	0.362819	4.83	0.2							3.615	1.12083	4.825	2.6
3.6225	-0.496791	4.84	0												3.6225	0.731797	4.84	0							3.6225	1.32187	4.835	2.2
3.63	-0.7801	4.85	0												3.63	1.01702	4.85	0							3.63	1.11247	4.845	2
3.6375	-1.18711	4.86	0												3.6375	0.0867622	4.86	0							3.6375	1.04938	4.855	2.2
3.645	-0.141292	4.87	0.1												3.645	0.492213	4.87	0.1							3.645	1.09179	4.865	1.3
3.6525	-0.960233	4.88	0												3.6525	0.329747	4.88	0.3							3.6525	0.981193	4.875	2.1
3.66	-0.254914	4.89	0.2												3.66	0.617409	4.89	0.3							3.66	1.33499	4.885	2.1
3.6675	-0.297224	4.9	0.1												3.6675	0.622837	4.9	0.2							3.6675	1.21488	4.895	1.4
3.675	-0.27047	4.91	0.1												3.675	0.172088	4.91	0.1							3.675	1.39124	4.905	2.2
3.6825	-0.886436	4.92	0.1												3.6825	1.60207	4.92	0.1							3.6825	1.08615	4.915	1.5
3.69	-0.877382	4.93	0.1												3.69	1.15276	4.93	0.1							3.69	1.28757	4.925	1.8
3.6975	-0.62537	4.94	0												3.6975	0.421335	4.94	0							3.6975	1.45408	4.935	2.5
3.705	0.0277733	4.95	0												3.705	0.377521	4.95	0							3.705	1.02269	4.945	2.5
3.7125	-0.628779	4.96	0.1												3.7125	0.557013	4.96	0							3.7125	1.13633	4.955	2.5
3.72	-0.872765	4.97	0.1												3.72	0.641236	4.97	0.1							3.72	1.08474	4.965	2.4
3.7275	-0.736895	4.98	0												3.7275	0.84633	4.98	0							3.7275	0.976262	4.975	3.1
3.735	-0.596736	4.99	0												3.735	0.826483	4.99	0.1							3.735	1.03237	4.985	2.9
3.7425	-0.783482	5	0												3.7425	0.987745	5	0.1							3.7425	1.0598	4.995	3.1
3.75	-0.0339141	5.01	0.1												3.75	1.29615	5.01	0.3							3.75	0.462046	5.005	1.7
3.7575	-0.879079	5.02	0												3.7575	0.703211	5.02	0.1							3.7575	1.00399	5.015	2.1
3.765	-0.252577	5.03	0												3.765	0.99378	5.03	0							3.765	0.912384	5.025	1.5
3.7725	-0.918309	5.04	0.1												3.7725	1.14296	5.04	0							3.7725	0.962785	5.035	2
3.78	-0.418277	5.05	0.4												3.78	0.946109	5.05	0.1							3.78	0.993618	5.045	2.2
3.7875	-1.1462	5.06	0.1												3.7875	1.0589	5.06	0.3							3.7875	0.480819	5.055	2.8
3.795	-0.656923	5.07	0												3.795	1.21028	5.07	0.3							3.795	0.800181	5.065	1.8
3.8025	-0.660054	5.08	0.1												3.8025	1.0527	5.08	0.3							3.8025	1.44905	5.075	2.1
3.81	-0.389545	5.09	0.1												3.81	0.668641	5.09	0							3.81	0.849137	5.085	2.1
3.8175	-0.894932	5.1	0.2												3.8175	1.09999	5.1	0.1							3.8175	1.41782	5.095	2.8
3.825	0.734883	5.11	0.1												3.825	0.762722	5.11	0.1							3.825	1.48829	5.105	2
3.8325	-0.082839	5.12	0.3												3.8325	0.893134	5.12	0.1							3.8325	1.52095	5.115	2.2
3.84	-0.540508	5.13	0												3.84	0.959134	5.13	0							3.84	1.19323	5.125	3.2
3.8475	-0.795633	5.14	0.1												3.8475	0.231774	5.14	0.1							3.8475	1.00685	5.135	2.5
3.855	-1.37963	5.15	0.1												3.855	0.482962	5.15	0.1							3.855	1.01076	5.145	3.4
3.8625	-0.489845	5.16	0												3.8625	0.736564	5.16	0.1							3.8625	1.02072	5.155	3.2
3.87	-0.37048	5.17	0.2												3.87	1.09939	5.17	0.1							3.87	1.45807	5.165	2.5
3.8775	-0.615566	5.18	0												3.8775	1.09699	5.18	0.2							3.8775	1.32353	5.175	2.3
3.885	-1.61302	5.19	0												3.885	1.14271	5.19	0.1							3.885	1.48017	5.185	1.4
3.8925	-1.68627	5.2	0.1												3.8925	0.64204	5.2	0.2							3.8925	0.919165	5.195	2.5
3.9	-0.683249	5.21	0.1												3.9	0.613881	5.21	0.1							3.9	0.858421	5.205	2
3.9075	-0.891266	5.22	0												3.9075	0.689987	5.22	0.1							3.9075	1.09	5.215	2.4
3.915	-1.51722	5.23	0												3.915	1.31622	5.23	0							3.915	0.797248	5.225	2.5
3.9225	-0.8528	5.24	0												3.9225	1.35069	5.24	0.1							3.9225	0.966541	5.235	1.8
3.93	-0.654381	5.25	0.3												3.93	1.20595	5.25	0.2							3.93	1.17151	5.245	1.6
3.9375	-0.827071	5.26	0.1												3.9375	1.12266	5.26	0							3.9375	0.946196	5.255	2.1
3.945	-0.877268	5.27	0												3.945	0.709943	5.27	0							3.945	1.4302	5.265	3
3.9525	-0.166863	5.28	0												3.9525	0.901312	5.28	0.2							3.9525	0.77574	5.275	3.4
3.96	-0.154327	5.29	0.1												3.96	0.687026	5.29	0.2							3.96	0.609434	5.285	1.6
3.9675	-0.693614	5.3	0.1												3.9675	0.476113	5.3	0							3.9675	0.912073	5.295	3.7
3.975	-1.07949	5.31	0.1												3.975	0.87731	5.31	0.1							3.975	1.01276	5.305	2.4
3.9825	-0.887576	5.32	0.3												3.9825	1.23139	5.32	0.1							3.9825	1.16228	5.315	1.7
3.99	-0.92673	5.33	0.3												3.99	1.4763	5.33	0.1							3.99	1.53388	5.325	2.5
3.9975	-1.17228	5.34	0												3.9975	0.850473	5.34	0							3.9975	1.29241	5.335	2.6
4.005	-0.699079	5.35	0.1												4.005	0.468094	5.35	0.1							4.005	1.46628	5.345	2
4.0125	-0.942809	5.36	0												4.0125	0.768887	5.36	0.1							4.0125	1.0788	5.355	2.2
4.02	-0.753898	5.37	0.2												4.02	0.182742	5.37	0.1							4.02	0.973105	5.365	2
4.0275	-0.468251	5.38	0.1												4.0275	0.422944	5.38	0.1							4.0275	1.15653	5.375	3.2
4.035	-0.403756	5.39	0.1												4.035	0.265471	5.39	0.1							4.035	0.535624	5.385	2.4
4.0425	0.212702	5.4	0.1												4.0425	0.424267	5.4	0.1							4.0425	1.19294	5.395	1.9
4.05	-0.683673	5.41	0												4.05	0.608778	5.41	0.2							4.05	0.907881	5.405	1.8
4.0575	-1.23341	5.42	0.2												4.0575	-0.0546436	5.42	0.1							4.0575	1.23993	5.415	1.8
4.065	-0.396286	5.43	0.1												4.065	1.17908	5.43	0							4.065	0.812142	5.425	1.9
4.0725	-0.426502	5.44	0.1												4.0725	0.21575	5.44	0.1							4.0725	0.882276	5.435	2.6
4.08	-1.08947	5.45	0												4.08	0.6013	5.45	0.1							4.08	1.23338	5.445	2.4
4.0875	-0.631431	5.46	0												4.0875	0.600683	5.46	0.1							4.0875	1.8086	5.455	2.1
4.095	-0.60075	5.47	0.1												4.095	0.797924	5.47	0							4.095	1.25804	5.465	2.3
4.1025	-0.84864	5.48	0.1												4.1025	0.305534	5.48	0.2							4.1025	1.42756	5.475	2.8
4.11	-0.184677	5.49	0.2												4.11	0.453058	5.49	0.1							4.11	1.69804	5.485	2
4.1175	-0.172025	5.5	0												4.1175	0.455912	5.5	0							4.1175	1.1951	5.495	3.4
4.125	-1.18028	5.51	0												4.125	0.432348	5.51	0							4.125	1.0727	5.505	2.4
4.1325	-1.37372	5.52	0.2												4.1325	1.36514	5.52	0.1							4.1325	1.1887	5.515	2.7
4.14	-0.329962	5.53	0.2												4.14	1.2017	5.53	0.1							4.14	1.23462	5.525	1.9
4.1475	-0.557972	5.54	0.2												4.1475	0.923366	5.54	0.1							4.1475	1.43273	5.535	2.1
4.155	-0.767105	5.55	0.1												4.155	1.36315	5.55	0							4.155	1.07554	5.545	2.1
4.1625	-0.44464	5.56	0.3												4.1625	1.57427	5.56	0.1							4.1625	1.07109	5.555	2.3
4.17	-0.665558	5.57	0.1												4.17	0.917529	5.57	0							4.17	1.38217	5.565	3.3
4.1775	-0.52594	5.58	0.2												4.1775	0.798923	5.58	0.1							4.1775	1.13319	5.575	2.2
4.185	-0.583885	5.59	0.2												4.185	0.335698	5.59	0.1							4.185	0.987765	5.585	2.2
4.1925	-0.72231	5.6	0												4.1925	0.779067	5.6	0.1							4.1925	0.967902	5.595	3
4.2	-0.378695	5.61	0.1												4.2	0.66669	5.61	0.1							4.2	1.4543	5.605	2.9
4.2075	-0.72276	5.62	0												4.2075	0.972669	5.62	0							4.2075	1.17985	5.615	2.7
4.215	-1.07438	5.63	0.1												4.215	0.731541	5.63	0.1							4.215	1.38171	5.625	2.3
4.2225	-0.650661	5.64	0												4.2225	0.40568	5.64	0.2							4.2225	1.12447	5.635	2.9
4.23	-0.976418	5.65	0.1												4.23	0.680357	5.65	0							4.23	0.760637	5.645	2.1
4.2375	-0.934715	5.66	0.2												4.2375	0.528471	5.66	0.5							4.2375	0.550046	5.655	1.8
4.245	-1.01906	5.67	0.2												4.245	0.454812	5.67	0							4.245	0.907623	5.665	3
4.2525	-1.0075	5.68	0												4.2525	0.476368	5.68	0.1							4.2525	0.927759	5.675	2.9
4.26	-0.801605	5.69	0												4.26	0.399297	5.69	0.1							4.26	0.860357	5.685	2.9
4.2675	-0.639174	5.7	0.3												4.2675	0.655176	5.7	0							4.2675	0.405844	5.695	2.1
4.275	-1.1592	5.71	0.1												4.275	0.596902	5.71	0							4.275	0.971583	5.705	2.2
4.2825	-0.853472	5.72	0.1												4.2825	0.80674	5.72	0.1							4.2825	1.27066	5.715	2.4
4.29	-0.735265	5.73	0.1												4.29	0.417125	5.73	0.1							4.29	1.51347	5.725	2.5
4.2975	-0.891612	5.74	0												4.2975	0.6584	5.74	0							4.2975	1.01632	5.735	2.8
4.305	-0.933017	5.75	0.3												4.305	0.922415	5.75	0.2							4.305	0.713388	5.745	2.6
4.3125	-0.893088	5.76	0												4.3125	0.202792	5.76	0							4.3125	0.702406	5.755	2.9
4.32	-0.5265	5.77	0												4.32	0.290613	5.77	0.1							4.32	1.22288	5.765	2.9
4.3275	-1.23217	5.78	0												4.3275	0.423171	5.78	0							4.3275	1.38894	5.775	2.3
4.335	-0.557991	5.79	0.1												4.335	1.55071	5.79	0.1							4.335	0.720641	5.785	2.8
4.3425	-0.883937	5.8	0.4												4.3425	2.00483	5.8	0.1							4.3425	0.773258	5.795	2.5
4.35	-0.534858	5.81	0												4.35	1.28733	5.81	0.1							4.35	0.585233	5.805	2.3
4.3575	-0.408609	5.82	0.3												4.3575	1.15712	5.82	0							4.3575	0.546433	5.815	2.1
4.365	-0.327856	5.83	0.1												4.365	0.82002	5.83	0.1							4.365	1.12245	5.825	2.1
4.3725	0.144981	5.84	0.1												4.3725	1.51996	5.84	0.1							4.3725	0.761684	5.835	2.5
4.38	-0.21904	5.85	0												4.38	1.68379	5.85	0.1							4.38	0.673221	5.845	2.4
4.3875	-0.466884	5.86	0												4.3875	1.52015	5.86	0.3							4.3875	1.39995	5.855	2.3
4.395	-1.26648	5.87	0.1												4.395	1.20328	5.87	0							4.395	1.25545	5.865	1.7
4.4025	-1.44937	5.88	0.1												4.4025	0.54626	5.88	0							4.4025	0.745036	5.875	2.2
4.41	-0.622842	5.89	0												4.41	1.43726	5.89	0.1							4.41	0.838775	5.885	1.9
4.4175	-0.532729	5.9	0.1												4.4175	1.44793	5.9	0.1							4.4175	0.62376	5.895	2
4.425	-0.53437	5.91	0												4.425	1.0017	5.91	0							4.425	1.21664	5.905	3.3
4.4325	-1.35707	5.92	0.1												4.4325	1.69428	5.92	0.1							4.4325	1.20189	5.915	3.6
4.44	-0.860808	5.93	0.1												4.44	0.437558	5.93	0.2							4.44	1.02364	5.925	2.6
4.4475	0.100642	5.94	0.1												4.4475	0.560316	5.94	0.3							4.4475	0.992179	5.935	2.9
4.455	-0.307967	5.95	0												4.455	1.03912	5.95	0.1							4.455	1.20284	5.945	2.7
4.4625	0.00848495	5.96	0.2												4.4625	1.60407	5.96	0.2							4.4625	0.557172	5.955	3.3
4.47	0.388413	5.97	0												4.47	1.75481	5.97	0.1							4.47	0.800858	5.965	2.1
4.4775	-0.263981	5.98	0.1												4.4775	1.4153	5.98	0							4.4775	0.877833	5.975	3.2
4.485	-0.278242	5.99	0												4.485	0.68577	5.99	0.1							4.485	0.578228	5.985	2
4.4925	-0.836195	6	0.1												4.4925	0.608124	6	0							4.4925	0.854035	5.995	2
4.5	-0.755703	6.01	0												4.5	0.707374	6.01	0.1							4.5	0.834483	6.005	1.7
4.5075	0.0697192	6.02	0												4.5075	0.427977	6.02	0.2							4.5075	1.00688	6.015	2.8
4.515	-0.809354	6.03	0												4.515	0.985076	6.03	0.1							4.515	1.76185	6.025	2.6
4.5225	-0.649953	6.04	0												4.5225	0.938112	6.04	0							4.5225	1.70066	6.035	2
4.53	-0.362787	6.05	0												4.53	1.13231	6.05	0							4.53	0.772944	6.045	1.5
4.5375	-0.875297	6.06	0.3												4.5375	1.41101	6.06	0.4							4.5375	0.759585	6.055	2.5
4.545	-0.0235221	6.07	0												4.545	1.29241	6.07	0							4.545	0.552633	6.065	2.2
4.5525	-0.411845	6.08	0.2												4.5525	1.34921	6.08	0.1							4.5525	0.657983	6.075	1.5
4.56	-0.629246	6.09	0												4.56	0.918405	6.09	0.3							4.56	1.46948	6.085	2.3
4.5675	-0.882189	6.1	0												4.5675	0.896109	6.1	0.2							4.5675	1.1114	6.095	2.5
4.575	-1.20897	6.11	0.2												4.575	0.618541	6.11	0							4.575	0.857876	6.105	1.6
4.5825	-0.0334582	6.12	0.2												4.5825	1.12631	6.12	0							4.5825	1.44917	6.115	2.6
4.59	-1.61169	6.13	0												4.59	1.35072	6.13	0.3							4.59	1.08418	6.125	2.2
4.5975	-0.516803	6.14	0												4.5975	0.921236	6.14	0							4.5975	1.7542	6.135	2.3
4.605	-0.423878	6.15	0.1												4.605	0.488881	6.15	0							4.605	1.07608	6.145	2
4.6125	-0.584246	6.16	0.1												4.6125	1.50597	6.16	0.1							4.6125	0.917314	6.155	2.4
4.62	-0.403756	6.17	0												4.62	1.40274	6.17	0							4.62	0.867351	6.165	2.3
4.6275	-0.761447	6.18	0.2												4.6275	0.829072	6.18	0							4.6275	0.940407	6.175	1.5
4.635	-0.96857	6.19	0												4.635	1.51629	6.19	0.1							4.635	0.896924	6.185	2.1
4.6425	-0.828437	6.2	0.1												4.6425	1.10319	6.2	0.1							4.6425	0.458685	6.195	3
4.65	-0.931666	6.21	0												4.65	0.39408	6.21	0							4.65	1.03283	6.205	2.2
4.6575	-0.862649	6.22	0												4.6575	0.362382	6.22	0.1							4.6575	0.608741	6.215	2.8
4.665	-0.534004	6.23	0												4.665	0.591644	6.23	0.3							4.665	0.987504	6.225	2.7
4.6725	0.0569968	6.24	0												4.6725	0.397394	6.24	0							4.6725	1.26884	6.235	2
4.68	-0.364798	6.25	0												4.68	0.826283	6.25	0.2							4.68	0.699112	6.245	2.1
4.6875	-0.370554	6.26	0												4.6875	0.655723	6.26	0							4.6875	0.901893	6.255	3
4.695	-0.386911	6.27	0.2												4.695	0.162912	6.27	0.1							4.695	1.01994	6.265	2.3
4.7025	-0.725571	6.28	0.1												4.7025	0.975327	6.28	0.1							4.7025	0.886765	6.275	2
4.71	-0.666281	6.29	0												4.71	0.823458	6.29	0.1							4.71	0.877984	6.285	1.8
4.7175	-1.06143	6.3	0.1												4.7175	0.992536	6.3	0.1							4.7175	0.762761	6.295	2.2
4.725	-0.342968	6.31	0												4.725	1.24852	6.31	0							4.725	1.36545	6.305	3.6
4.7325	-1.6321	6.32	0												4.7325	1.10751	6.32	0.1							4.7325	0.776088	6.315	3
4.74	-0.869617	6.33	0.2												4.74	1.1003	6.33	0.2							4.74	0.656079	6.325	1.6
4.7475	-0.813309	6.34	0.1												4.7475	0.252615	6.34	0.1							4.7475	0.881142	6.335	1.8
4.755	-0.0624853	6.35	0.1												4.755	0.70403	6.35	0							4.755	1.37467	6.345	1.7
4.7625	-0.523647	6.36	0.1												4.7625	0.743296	6.36	0.1							4.7625	1.24179	6.355	1.1
4.77	-0.460422	6.37	0												4.77	0.286531	6.37	0.2							4.77	0.909528	6.365	2.3
4.7775	-1.00835	6.38	0.1												4.7775	0.583025	6.38	0.1							4.7775	1.35435	6.375	3.1
4.785	-0.704499	6.39	0.1												4.785	0.327288	6.39	0							4.785	1.24933	6.385	2.8
4.7925	-1.0448	6.4	0.1												4.7925	0.968454	6.4	0							4.7925	1.67164	6.395	2.3
4.8	-0.583028	6.41	0.1												4.8	0.382391	6.41	0.2							4.8	1.29842	6.405	2.9
4.8075	-0.556158	6.42	0												4.8075	0.340505	6.42	0.2							4.8075	1.22982	6.415	1.2
4.815	-0.818426	6.43	0.3												4.815	0.450381	6.43	0							4.815	1.13015	6.425	2.4
4.8225	-1.08329	6.44	0.1												4.8225	1.73018	6.44	0.1							4.8225	1.04377	6.435	2.5
4.83	-0.515425	6.45	0.2												4.83	1.45038	6.45	0							4.83	1.28919	6.445	2
4.8375	-0.615904	6.46	0.2												4.8375	0.397513	6.46	0.1							4.8375	0.972148	6.455	1.9
4.845	-0.353754	6.47	0.4												4.845	0.378393	6.47	0							4.845	1.1584	6.465	2.6
4.8525	-1.55987	6.48	0.1												4.8525	1.03138	6.48	0							4.8525	1.35696	6.475	2.9
4.86	-0.836049	6.49	0.1												4.86	0.935538	6.49	0.2							4.86	1.51668	6.485	1.8
4.8675	-0.478461	6.5	0												4.8675	0.51472	6.5	0							4.8675	1.62643	6.495	2.5
4.875	-0.769732	6.51	0.2												4.875	0.884264	6.51	0							4.875	1.12432	6.505	1.6
4.8825	-0.641901	6.52	0.2												4.8825	1.4147	6.52	0							4.8825	0.95912	6.515	3.7
4.89	-0.326898	6.53	0												4.89	0.4969	6.53	0							4.89	1.35589	6.525	1.9
4.8975	-1.04132	6.54	0												4.8975	0.468664	6.54	0							4.8975	1.18576	6.535	2.3
4.905	-0.771015	6.55	0												4.905	0.483751	6.55	0							4.905	1.23917	6.545	1.5
4.9125	-0.822088	6.56	0.1												4.9125	0.548263	6.56	0							4.9125	1.56708	6.555	1.6
4.92	-0.559841	6.57	0												4.92	0.759333	6.57	0.2							4.92	1.20833	6.565	1.9
4.9275	-0.478498	6.58	0												4.9275	0.802311	6.58	0.2							4.9275	1.32416	6.575	2.1
4.935	-0.00841868	6.59	0												4.935	0.618358	6.59	0.1							4.935	1.1903	6.585	1.9
4.9425	-0.779257	6.6	0												4.9425	0.175491	6.6	0.2							4.9425	1.48516	6.595	2.3
4.95	0.0663526	6.61	0												4.95	0.67401	6.61	0							4.95	1.04689	6.605	3.2
4.9575	-0.269594	6.62	0.1												4.9575	0.537318	6.62	0.1							4.9575	1.50344	6.615	3.3
4.965	-0.589451	6.63	0.2												4.965	0.267888	6.63	0.1							4.965	0.884895	6.625	2.8
4.9725	-0.286027	6.64	0.1												4.9725	0.419014	6.64	0.2							4.9725	0.973848	6.635	2.6
4.98	-0.221722	6.65	0												4.98	0.900267	6.65	0.3							4.98	1.12327	6.645	1.7
4.9875	0.0931196	6.66	0.1												4.9875	1.25715	6.66	0.2							4.9875	1.06027	6.655	2.1
4.995	-0.963911	6.67	0												4.995	1.45341	6.67	0							4.995	0.814849	6.665	2.2
5.0025	-0.443724	6.68	0												5.0025	1.13355	6.68	0.2							5.0025	1.3082	6.675	2.3
5.01	-0.399883	6.69	0												5.01	0.255363	6.69	0							5.01	1.03613	6.685	2.8
5.0175	-0.332623	6.7	0												5.0175	0.616316	6.7	0							5.0175	1.21003	6.695	1.5
5.025	-0.450277	6.71	0.2												5.025	1.26258	6.71	0							5.025	0.981371	6.705	2.3
5.0325	-0.877861	6.72	0.2												5.0325	0.953509	6.72	0.2							5.0325	1.07148	6.715	2.2
5.04	-0.319641	6.73	0												5.04	0.986984	6.73	0.2							5.04	1.07801	6.725	2.5
5.0475	-0.329993	6.74	0.2												5.0475	0.554834	6.74	0							5.0475	1.29216	6.735	2.2
5.055	-0.369213	6.75	0												5.055	0.674777	6.75	0.1							5.055	1.3142	6.745	1.9
5.0625	-1.43659	6.76	0.1												5.0625	0.399022	6.76	0.1							5.0625	1.06176	6.755	2.5
5.07	-0.800762	6.77	0												5.07	1.00595	6.77	0							5.07	1.03575	6.765	3
5.0775	-1.10988	6.78	0												5.0775	0.797893	6.78	0							5.0775	1.0753	6.775	3.2
5.085	-0.00415501	6.79	0												5.085	0.377929	6.79	0.1							5.085	1.35868	6.785	3.2
5.0925	-0.0463928	6.8	0												5.0925	-0.433816	6.8	0.2							5.0925	1.35892	6.795	3
5.1	-0.788802	6.81	0.1												5.1	0.525193	6.81	0							5.1	1.30013	6.805	2.3
5.1075	-0.889201	6.82	0												5.1075	0.443753	6.82	0.2							5.1075	1.29373	6.815	2.3
5.115	-0.609099	6.83	0												5.115	0.64097	6.83	0.1							5.115	1.38719	6.825	1.6
5.1225	-0.278687	6.84	0.2												5.1225	0.307884	6.84	0.1							5.1225	0.963748	6.835	1.8
5.13	-0.684171	6.85	0												5.13	0.702911	6.85	0							5.13	0.85132	6.845	2.1
5.1375	-0.573491	6.86	0.1												5.1375	0.521436	6.86	0							5.1375	1.59473	6.855	2.3
5.145	-0.28002	6.87	0												5.145	0.795904	6.87	0.1							5.145	1.12068	6.865	2.6
5.1525	-1.07282	6.88	0												5.1525	1.15719	6.88	0.1							5.1525	1.24054	6.875	2.9
5.16	-0.82663	6.89	0.6												5.16	0.588182	6.89	0							5.16	1.06239	6.885	2
5.1675	0.0532732	6.9	0.2												5.1675	0.321857	6.9	0							5.1675	1.43225	6.895	2.1
5.175	-0.350818	6.91	0.1												5.175	0.485018	6.91	0.2							5.175	1.32894	6.905	2.4
5.1825	-0.227226	6.92	0.1												5.1825	0.509739	6.92	0.1							5.1825	1.0753	6.915	2.4
5.19	-0.679873	6.93	0												5.19	0.393521	6.93	0.2							5.19	1.27932	6.925	2.1
5.1975	-0.597787	6.94	0.1												5.1975	0.367676	6.94	0							5.1975	1.66141	6.935	1.5
5.205	-0.637454	6.95	0.2												5.205	0.228561	6.95	0.2							5.205	1.64947	6.945	2.8
5.2125	-0.862817	6.96	0.1												5.2125	0.814129	6.96	0.2							5.2125	1.34765	6.955	2.9
5.22	-0.899898	6.97	0												5.22	0.49215	6.97	0.4							5.22	1.41041	6.965	2.6
5.2275	-1.08904	6.98	0.1												5.2275	0.634268	6.98	0							5.2275	1.23227	6.975	2.4
5.235	-1.11708	6.99	0												5.235	0.593032	6.99	0							5.235	0.920865	6.985	2.2
5.2425	-1.54304	7	0.3												5.2425	1.03996	7	0.1							5.2425	1.3681	6.995	2.5
5.25	-1.01757	7.01	0.2												5.25	1.3714	7.01	0.3							5.25	0.874602	7.005	3.2
5.2575	-1.03061	7.02	0.1												5.2575	1.38355	7.02	0.1							5.2575	1.28817	7.015	2.5
5.265	-0.483739	7.03	0.3												5.265	1.25463	7.03	0.1							5.265	1.30838	7.025	2.3
5.2725	-0.916644	7.04	0.1												5.2725	1.38028	7.04	0.1							5.2725	1.32317	7.035	2.2
5.28	-0.99711	7.05	0.1												5.28	0.682828	7.05	0.1							5.28	1.52119	7.045	2.7
5.2875	-1.22004	7.06	0												5.2875	1.33755	7.06	0.1							5.2875	1.06679	7.055	2.6
5.295	-1.39477	7.07	0.1												5.295	1.04529	7.07	0.1							5.295	1.12222	7.065	2.1
5.3025	-0.52622	7.08	0.1												5.3025	1.35351	7.08	0.1							5.3025	1.0559	7.075	2.8
5.31	-0.747493	7.09	0.2												5.31	1.82214	7.09	0							5.31	1.09305	7.085	3.5
5.3175	-0.613727	7.1	0.2												5.3175	0.699746	7.1	0.2							5.3175	1.32422	7.095	3.1
5.325	-0.502759	7.11	0.1												5.325	1.26723	7.11	0.1							5.325	1.25046	7.105	1.3
5.3325	-1.16922	7.12	0.2												5.3325	1.21128	7.12	0							5.3325	1.17801	7.115	2.2
5.34	-0.97122	7.13	0.1												5.34	0.618207	7.13	0							5.34	1.14411	7.125	2
5.3475	-1.53325	7.14	0												5.3475	1.06292	7.14	0.1							5.3475	1.21576	7.135	1.5
5.355	-0.618851	7.15	0.1												5.355	1.76952	7.15	0							5.355	1.13823	7.145	1.7
5.3625	-1.03998	7.16	0.1												5.3625	1.83468	7.16	0.2							5.3625	1.33632	7.155	2.4
5.37	-0.714506	7.17	0.1												5.37	0.700636	7.17	0							5.37	1.4379	7.165	2.2
5.3775	-0.492797	7.18	0.2												5.3775	0.981424	7.18	0.2							5.3775	1.05393	7.175	3.5
5.385	-0.935086	7.19	0												5.385	1.04078	7.19	0.3							5.385	1.26224	7.185	3.1
5.3925	-1.11674	7.2	0.2												5.3925	0.837149	7.2	0.2							5.3925	1.17121	7.195	2.3
5.4	-0.63145	7.21	0												5.4	0.341618	7.21	0.2							5.4	1.52119	7.205	2.3
5.4075	-0.158404	7.22	0.2												5.4075	0.819158	7.22	0							5.4075	1.08347	7.215	1.4
5.415	-0.72136	7.23	0.1												5.415	1.5759	7.23	0.2							5.415	1.16148	7.225	2.2
5.4225	-0.423176	7.24	0												5.4225	1.21667	7.24	0							5.4225	1.38621	7.235	1.7
5.43	-0.77154	7.25	0.1												5.43	0.960258	7.25	0.1							5.43	1.00689	7.245	1.1
5.4375	0.351476	7.26	0												5.4375	0.558413	7.26	0.1							5.4375	0.544753	7.255	1.7
5.445	-0.648208	7.27	0												5.445	0.220245	7.27	0.1							5.445	1.13147	7.265	2.7
5.4525	-0.817556	7.28	0												5.4525	0.675142	7.28	0.1							5.4525	1.16803	7.275	2.4
5.46	-0.49152	7.29	0												5.46	0.0985655	7.29	0.1							5.46	1.44252	7.285	1.9
5.4675	-0.377391	7.3	0.1												5.4675	0.738678	7.3	0.1							5.4675	1.11614	7.295	2.1
5.475	-0.482863	7.31	0.1												5.475	1.04437	7.31	0.1							5.475	1.11023	7.305	3.3
5.4825	-0.384915	7.32	0.2												5.4825	1.49594	7.32	0.3							5.4825	0.954323	7.315	1.5
5.49	-1.07146	7.33	0												5.49	1.1035	7.33	0.1							5.49	1.22372	7.325	2.5
5.4975	-1.08514	7.34	0												5.4975	0.310556	7.34	0.1							5.4975	1.38769	7.335	2.4
5.505	-0.926566	7.35	0.2												5.505	0.79184	7.35	0							5.505	0.930946	7.345	2.8
5.5125	-1.02294	7.36	0.2												5.5125	0.872621	7.36	0.1							5.5125	1.03795	7.355	2
5.52	-1.22179	7.37	0.1												5.52	0.753835	7.37	0							5.52	1.20873	7.365	2.6
5.5275	-1.33293	7.38	0												5.5275	0.26234	7.38	0.2							5.5275	0.858395	7.375	2.4
5.535	-0.771088	7.39	0												5.535	0.770654	7.39	0.1							5.535	1.40955	7.385	2.2
5.5425	-0.9162	7.4	0.1												5.5425	0.985016	7.4	0.3							5.5425	1.5856	7.395	3.1
5.55	-0.780919	7.41	0												5.55	0.653762	7.41	0.1							5.55	1.44718	7.405	2.2
5.5575	-1.71827	7.42	0												5.5575	1.15529	7.42	0.1							5.5575	0.93306	7.415	3.1
5.565	-0.655644	7.43	0												5.565	1.35306	7.43	0							5.565	1.18668	7.425	1.8
5.5725	-0.681549	7.44	0.1												5.5725	1.35627	7.44	0							5.5725	1.46208	7.435	3.3
5.58	-0.400755	7.45	0												5.58	0.918503	7.45	0.1							5.58	0.886149	7.445	2.6
5.5875	-0.734206	7.46	0												5.5875	0.8669	7.46	0							5.5875	1.07714	7.455	2.2
5.595	-0.335632	7.47	0.1												5.595	0.654631	7.47	0							5.595	1.11334	7.465	2.1
5.6025	-0.872234	7.48	0.1												5.6025	0.935473	7.48	0							5.6025	1.11313	7.475	1.9
5.61	-1.2383	7.49	0.1												5.61	1.06273	7.49	0.1							5.61	0.94493	7.485	2.2
5.6175	-0.352341	7.5	0												5.6175	0.474366	7.5	0.5							5.6175	1.26668	7.495	1.9
5.625	-0.892487	7.51	0.1												5.625	1.62192	7.51	0.2							5.625	1.03546	7.505	2.5
5.6325	-0.119521	7.52	0												5.6325	0.819158	7.52	0.1							5.6325	1.14483	7.515	2.6
5.64	-0.93438	7.53	0.2												5.64	2.00585	7.53	0.2							5.64	1.16965	7.525	1.5
5.6475	-1.12889	7.54	0												5.6475	1.37305	7.54	0.1							5.6475	1.2985	7.535	3.9
5.655	-0.888389	7.55	0.1												5.655	1.54042	7.55	0							5.655	0.805343	7.545	2.6
5.6625	-0.692018	7.56	0												5.6625	0.954372	7.56	0.1							5.6625	1.33525	7.555	1.5
5.67	-0.965874	7.57	0												5.67	0.936595	7.57	0							5.67	1.23925	7.565	2.1
5.6775	-0.655607	7.58	0												5.6775	1.19415	7.58	0							5.6775	1.27687	7.575	1.8
5.685	-0.737316	7.59	0.1												5.685	1.97574	7.59	0.1							5.685	0.899671	7.585	2.3
5.6925	-1.72583	7.6	0.3												5.6925	0.907275	7.6	0.1							5.6925	1.09516	7.595	1.8
5.7	-0.106658	7.61	0												5.7	0.866785	7.61	0							5.7	1.52648	7.605	2.5
5.7075	-0.233016	7.62	0.1												5.7075	0.552543	7.62	0							5.7075	1.23165	7.615	1.7
5.715	-1.12124	7.63	0												5.715	0.203393	7.63	0.2							5.715	0.728738	7.625	2.3
5.7225	-1.31427	7.64	0.1												5.7225	0.0904959	7.64	0							5.7225	1.06449	7.635	2
5.73	-1.2699	7.65	0.1												5.73	0.653434	7.65	0.1							5.73	1.31956	7.645	2.1
5.7375	-2.02359	7.66	0												5.7375	0.729816	7.66	0							5.7375	0.951951	7.655	2.4
5.745	-2.09428	7.67	0.1												5.745	0.705573	7.67	0							5.745	0.995751	7.665	2.5
5.7525	-1.70549	7.68	0.3												5.7525	0.518467	7.68	0							5.7525	1.01716	7.675	2.1
5.76	-1.1473	7.69	0.2												5.76	0.899659	7.69	0.2							5.76	0.762816	7.685	2.2
5.7675	0.0164165	7.7	0.2												5.7675	0.397042	7.7	0.2							5.7675	1.08094	7.695	1.4
5.775	-0.423441	7.71	0.3												5.775	0.225711	7.71	0.1							5.775	1.1196	7.705	2.6
5.7825	-1.11298	7.72	0.1												5.7825	0.723993	7.72	0.1							5.7825	0.901734	7.715	2.6
5.79	-0.581241	7.73	0.1												5.79	0.762321	7.73	0.2							5.79	0.875134	7.725	2.8
5.7975	0.0255012	7.74	0												5.7975	1.03623	7.74	0							5.7975	0.838338	7.735	2.5
5.805	-0.329175	7.75	0.1												5.805	1.22415	7.75	0.1							5.805	1.22994	7.745	2
5.8125	-0.480783	7.76	0												5.8125	1.45246	7.76	0							5.8125	1.1289	7.755	3
5.82	-1.06598	7.77	0.3												5.82	1.88084	7.77	0							5.82	0.824016	7.765	2.9
5.8275	-1.19691	7.78	0.1												5.8275	1.38483	7.78	0							5.8275	0.777151	7.775	2.5
5.835	-0.247149	7.79	0												5.835	1.5464	7.79	0							5.835	1.14398	7.785	2.3
5.8425	0.362382	7.8	0.2												5.8425	0.475562	7.8	0.3							5.8425	1.30943	7.795	2.7
5.85	0.041949	7.81	0.1												5.85	0.192288	7.81	0							5.85	0.702294	7.805	2
5.8575	-0.525384	7.82	0												5.8575	-0.319356	7.82	0.2							5.8575	1.19984	7.815	1.8
5.865	-0.991624	7.83	0.1												5.865	0.801361	7.83	0							5.865	0.878424	7.825	2.6
5.8725	-0.289844	7.84	0.2												5.8725	1.10756	7.84	0.1							5.8725	1.26142	7.835	2.4
5.88	-0.998498	7.85	0.2												5.88	1.33138	7.85	0							5.88	1.00139	7.845	1.5
5.8875	-1.07055	7.86	0.1												5.8875	1.18024	7.86	0.2							5.8875	1.24966	7.855	2.8
5.895	-0.908595	7.87	0.1												5.895	0.556744	7.87	0.1							5.895	1.3591	7.865	2.9
5.9025	-0.939028	7.88	0												5.9025	0.199677	7.88	0.1							5.9025	1.02516	7.875	2.1
5.91	-1.88741	7.89	0.1												5.91	0.658492	7.89	0.2							5.91	1.08426	7.885	1.8
5.9175	-1.13702	7.9	0.2												5.9175	1.59991	7.9	0.1							5.9175	1.28004	7.895	2
5.925	-0.718337	7.91	0.1												5.925	1.14831	7.91	0.1							5.925	1.09474	7.905	3.3
5.9325	-0.704031	7.92	0												5.9325	1.38708	7.92	0.1							5.9325	1.02463	7.915	1.7
5.94	-1.38014	7.93	0												5.94	1.13062	7.93	0.2							5.94	0.77757	7.925	2.8
5.9475	-0.951855	7.94	0.1												5.9475	0.921717	7.94	0.1							5.9475	0.951133	7.935	2.5
5.955	-0.271803	7.95	0.2												5.955	0.833739	7.95	0.1							5.955	0.808714	7.945	3
5.9625	-0.900796	7.96	0.1												5.9625	0.550746	7.96	0.2							5.9625	1.38848	7.955	2.9
5.97	-1.18502	7.97	0												5.97	0.579622	7.97	0.1							5.97	1.13581	7.965	2
5.9775	-1.17012	7.98	0.1												5.9775	0.796454	7.98	0.1							5.9775	1.64879	7.975	2.3
5.985	-1.38314	7.99	0.1												5.985	0.89666	7.99	0.1							5.985	1.24109	7.985	2.9
5.9925	-1.1326	8	0.2												5.9925	0.633049	8	0							5.9925	1.01488	7.995	2.2
6	-1.31195	8.01	0.1												6	0.761919	8.01	0							6	1.5552	8.005	3.2
6.0075	-0.911237	8.02	0.2												6.0075	0.72758	8.02	0							6.0075	1.48199	8.015	1.8
6.015	-1.13918	8.03	0												6.015	0.87401	8.03	0							6.015	1.16786	8.025	2.5
6.0225	-1.07701	8.04	0.2												6.0225	1.23648	8.04	0							6.0225	1.13294	8.035	2.6
6.03	-0.475995	8.05	0												6.03	0.587829	8.05	0.1							6.03	1.24145	8.045	2.9
6.0375	-1.46069	8.06	0												6.0375	1.10143	8.06	0.2							6.0375	1.40364	8.055	1.6
6.045	-1.32958	8.07	0												6.045	0.439866	8.07	0.1							6.045	1.60609	8.065	2.1
6.0525	-1.51793	8.08	0.1												6.0525	0.58764	8.08	0.1							6.0525	1.23673	8.075	2.3
6.06	-0.510543	8.09	0.2												6.06	0.836094	8.09	0							6.06	0.987312	8.085	2
6.0675	-0.169848	8.1	0												6.0675	0.974173	8.1	0.2							6.0675	0.665922	8.095	2.2
6.075	-1.47888	8.11	0.1												6.075	0.419561	8.11	0							6.075	1.35764	8.105	2.1
6.0825	-0.510322	8.12	0.1												6.0825	0.311923	8.12	0							6.0825	1.17041	8.115	2.7
6.09	-0.229473	8.13	0.2												6.09	0.589825	8.13	0							6.09	1.41794	8.125	2.2
6.0975	0.138345	8.14	0												6.0975	0.295026	8.14	0							6.0975	0.988785	8.135	2.2
6.105	-0.933808	8.15	0.2												6.105	0.493434	8.15	0.1							6.105	0.986917	8.145	2.3
6.1125	-0.386041	8.16	0												6.1125	0.437538	8.16	0.1							6.1125	1.14322	8.155	2.2
6.12	-1.12095	8.17	0												6.12	0.75288	8.17	0							6.12	1.32166	8.165	1.6
6.1275	-0.0568953	8.18	0												6.1275	0.545818	8.18	0.4							6.1275	1.19086	8.175	1.9
6.135	-0.223026	8.19	0.1												6.135	0.92415	8.19	0							6.135	1.15081	8.185	2.7
6.1425	-0.244654	8.2	0												6.1425	0.959576	8.2	0							6.1425	1.21512	8.195	2.7
6.15	-0.38734	8.21	0												6.15	0.671897	8.21	0.1							6.15	0.908264	8.205	1.9
6.1575	-0.534523	8.22	0.2												6.1575	0.880201	8.22	0.1							6.1575	1.19944	8.215	2.3
6.165	-0.860275	8.23	0.3												6.165	0.975593	8.23	0							6.165	1.27979	8.225	2.8
6.1725	-1.04567	8.24	0.1												6.1725	0.687902	8.24	0.2							6.1725	1.19395	8.235	2.3
6.18	0.239328	8.25	0.1												6.18	0.916267	8.25	0.1							6.18	1.5665	8.245	3.1
6.1875	-0.67254	8.26	0.2												6.1875	1.12492	8.26	0.2							6.1875	0.989194	8.255	2.3
6.195	-0.176071	8.27	0.2												6.195	0.522762	8.27	0.2							6.195	1.66284	8.265	2.5
6.2025	-1.00842	8.28	0												6.2025	0.421095	8.28	0.3							6.2025	1.71401	8.275	1.9
6.21	-1.75156	8.29	0.1												6.21	1.01814	8.29	0							6.21	1.62365	8.285	2.4
6.2175	-1.25874	8.3	0.1												6.2175	1.10134	8.3	0.2							6.2175	1.13498	8.295	2
6.225	-0.582563	8.31	0.2												6.225	0.795988	8.31	0.1							6.225	1.45973	8.305	3
6.2325	0.209326	8.32	0.2												6.2325	1.03473	8.32	0							6.2325	1.20826	8.315	3.1
6.24	0.278253	8.33	0.1												6.24	0.964273	8.33	0.1							6.24	1.23832	8.325	2.4
6.2475	-0.435509	8.34	0.2												6.2475	0.587183	8.34	0							6.2475	1.26841	8.335	3
6.255	-0.328735	8.35	0.2												6.255	1.10638	8.35	0							6.255	1.37339	8.345	2.4
6.2625	-0.924815	8.36	0.1												6.2625	0.817266	8.36	0							6.2625	0.789608	8.355	1.9
6.27	-0.222903	8.37	0												6.27	1.04234	8.37	0.1							6.27	0.812353	8.365	1.9
6.2775	-0.0296502	8.38	0.1												6.2775	0.8389	8.38	0.1							6.2775	1.16825	8.375	1.8
6.285	0.634895	8.39	0.1												6.285	0.818731	8.39	0.1							6.285	1.03504	8.385	2.5
6.2925	0.0535916	8.4	0												6.2925	1.05321	8.4	0.2							6.2925	1.24696	8.395	2.4
6.3	0.0937146	8.41	0												6.3	0.92221	8.41	0.3							6.3	1.6624	8.405	1.5
6.3075	-0.187163	8.42	0												6.3075	0.935386	8.42	0							6.3075	0.92444	8.415	3.2
6.315	0.267592	8.43	0.1												6.315	1.16766	8.43	0							6.315	1.0426	8.425	1.9
6.3225	-0.0795122	8.44	0.1												6.3225	0.862077	8.44	0							6.3225	0.899908	8.435	2.3
6.33	-0.624264	8.45	0												6.33	0.52885	8.45	0.1							6.33	1.3905	8.445	2.5
6.3375	-0.59195	8.46	0												6.3375	0.75936	8.46	0							6.3375	1.60423	8.455	2.2
6.345	-0.338637	8.47	0.2												6.345	0.73502	8.47	0							6.345	1.21084	8.465	1.8
6.3525	-1.19452	8.48	0												6.3525	0.714161	8.48	0.1							6.3525	1.14144	8.475	1.4
6.36	-0.773945	8.49	0.1												6.36	0.39571	8.49	0.2							6.36	0.804587	8.485	3.1
6.3675	-0.860165	8.5	0.1												6.3675	1.12375	8.5	0.1							6.3675	1.38201	8.495	2.4
6.375	-0.257976	8.51	0.1												6.375	1.46672	8.51	0							6.375	1.05066	8.505	2.6
6.3825	-0.687656	8.52	0.4												6.3825	1.40446	8.52	0.1							6.3825	1.38398	8.515	3.5
6.39	-0.221255	8.53	0.1												6.39	1.24267	8.53	0.3							6.39	1.3866	8.525	2.3
6.3975	-1.38471	8.54	0												6.3975	1.08387	8.54	0.2							6.3975	1.24494	8.535	2.2
6.405	-0.369213	8.55	0												6.405	0.594971	8.55	0							6.405	0.957881	8.545	2.9
6.4125	-0.593493	8.56	0.1												6.4125	0.974027	8.56	0							6.4125	0.570807	8.555	2.8
6.42	-0.33821	8.57	0.1												6.42	0.527645	8.57	0							6.42	1.20726	8.565	2.1
6.4275	-0.916674	8.58	0.1												6.4275	0.55344	8.58	0.2							6.4275	1.46642	8.575	3.5
6.435	-0.615566	8.59	0.1												6.435	0.642412	8.59	0.2							6.435	2.0351	8.585	2.9
6.4425	-0.556164	8.6	0.3												6.4425	0.436114	8.6	0.1							6.4425	1.65389	8.595	2.7
6.45	-1.54419	8.61	0												6.45	0.462455	8.61	0.1							6.45	1.58946	8.605	1.6
6.4575	-1.78218	8.62	0.1												6.4575	0.67439	8.62	0.2							6.4575	0.902997	8.615	2
6.465	-1.07373	8.63	0												6.465	1.00705	8.63	0							6.465	1.07679	8.625	3.5
6.4725	-1.20366	8.64	0.1												6.4725	1.26176	8.64	0.1							6.4725	0.862047	8.635	2.7
6.48	-1.21382	8.65	0.1												6.48	1.43677	8.65	0.4							6.48	1.20114	8.645	2.2
6.4875	-0.613273	8.66	0.1												6.4875	0.890008	8.66	0							6.4875	1.35443	8.655	2
6.495	-1.35788	8.67	0												6.495	0.627798	8.67	0.1							6.495	1.34944	8.665	3.3
6.5025	0.148739	8.68	0.1												6.5025	0.717732	8.68	0							6.5025	1.03633	8.675	1.8
6.51	-0.432786	8.69	0												6.51	0.547117	8.69	0.2							6.51	0.8977	8.685	2.5
6.5175	-0.308308	8.7	0												6.5175	0.216046	8.7	0							6.5175	1.44195	8.695	1.7
6.525	-1.0748	8.71	0.1												6.525	0.887625	8.71	0.1							6.525	1.20013	8.705	3
6.5325	-1.24596	8.72	0.2												6.5325	1.33597	8.72	0.2							6.5325	1.35866	8.715	2
6.54	-1.4169	8.73	0												6.54	1.36516	8.73	0.3							6.54	1.11111	8.725	2.7
6.5475	-1.12584	8.74	0												6.5475	0.903914	8.74	0.1							6.5475	1.05437	8.735	3.4
6.555	-0.272602	8.75	0												6.555	0.769417	8.75	0							6.555	1.50044	8.745	1.8
6.5625	-1.327	8.76	0.1												6.5625	0.779428	8.76	0.2							6.5625	1.52325	8.755	2.8
6.57	-1.25331	8.77	0.1												6.57	1.14396	8.77	0.2							6.57	0.84396	8.765	2.8
6.5775	-0.759642	8.78	0.2												6.5775	0.798314	8.78	0							6.5775	1.19434	8.775	2.3
6.585	-1.24182	8.79	0												6.585	0.550063	8.79	0.1							6.585	0.923138	8.785	2.7
6.5925	-0.985361	8.8	0												6.5925	0.209524	8.8	0.1							6.5925	1.05242	8.795	2.9
6.6	-0.720982	8.81	0.1												6.6	0.365911	8.81	0.2							6.6	1.30003	8.805	3.1
6.6075	-0.903783	8.82	0												6.6075	1.80105	8.82	0.1							6.6075	0.998151	8.815	1.6
6.615	-1.1022	8.83	0.3												6.615	0.778958	8.83	0							6.615	0.970749	8.825	2.4
6.6225	-0.342616	8.84	0.1												6.6225	0.964816	8.84	0							6.6225	1.30023	8.835	3.3
6.63	-0.477964	8.85	0.1												6.63	1.14342	8.85	0							6.63	1.29288	8.845	2.9
6.6375	-0.849095	8.86	0												6.6375	0.659574	8.86	0							6.6375	0.743028	8.855	3.5
6.645	-0.326086	8.87	0												6.645	1.18811	8.87	0.3							6.645	1.03548	8.865	1.9
6.6525	-0.0438898	8.88	0.2												6.6525	1.43932	8.88	0.1							6.6525	1.24733	8.875	2.7
6.66	-0.722785	8.89	0.1												6.66	2.01265	8.89	0							6.66	1.61547	8.885	2.7
6.6675	-0.629975	8.9	0.1												6.6675	1.59798	8.9	0							6.6675	0.996571	8.895	3.7
6.675	-0.852352	8.91	0												6.675	1.46232	8.91	0.1							6.675	1.13634	8.905	2.5
6.6825	-0.386635	8.92	0												6.6825	1.55519	8.92	0							6.6825	0.82247	8.915	2.2
6.69	-0.836472	8.93	0												6.69	1.34089	8.93	0.1							6.69	1.50689	8.925	1.4
6.6975	-0.0724847	8.94	0.3												6.6975	1.46123	8.94	0							6.6975	1.24145	8.935	2.2
6.705	-1.18968	8.95	0.4												6.705	1.52318	8.95	0.1							6.705	1.24056	8.945	2.1
6.7125	-1.28735	8.96	0.1												6.7125	1.42856	8.96	0							6.7125	1.26742	8.955	2.1
6.72	-0.831984	8.97	0.1												6.72	1.53583	8.97	0.4							6.72	1.36037	8.965	2.4
6.7275	-1.0947	8.98	0.1												6.7275	1.61501	8.98	0.1							6.7275	1.31628	8.975	2.9
6.735	-0.845919	8.99	0.2												6.735	1.50022	8.99	0.1							6.735	1.8672	8.985	3.5
6.7425	-0.453669	9	0.3												6.7425	1.21329	9	0							6.7425	1.68023	8.995	2.6
6.75	-0.237125	9.01	0												6.75	0.899812	9.01	0.1							6.75	1.3445	9.005	3.1
6.7575	-1.21874	9.02	0.1												6.7575	1.47195	9.02	0							6.7575	1.10919	9.015	3
6.765	-2.07046	9.03	0.2												6.765	1.28909	9.03	0.2							6.765	1.45164	9.025	1.8
6.7725	-1.31891	9.04	0.1												6.7725	1.72309	9.04	0.1							6.7725	0.967876	9.035	3.4
6.78	-0.419063	9.05	0												6.78	1.42637	9.05	0.2							6.78	1.42954	9.045	2.3
6.7875	-0.676096	9.06	0												6.7875	0.755798	9.06	0							6.7875	1.03655	9.055	2.3
6.795	-0.907919	9.07	0.1												6.795	0.803674	9.07	0.1							6.795	1.14396	9.065	2.9
6.8025	-0.671169	9.08	0												6.8025	0.590197	9.08	0.2							6.8025	0.969479	9.075	3.4
6.81	-0.536766	9.09	0.3												6.81	1.43829	9.09	0.1							6.81	1.20734	9.085	1.5
6.8175	-0.546098	9.1	0.1												6.8175	1.43667	9.1	0.2							6.8175	1.4228	9.095	1.9
6.825	-0.302175	9.11	0												6.825	1.005	9.11	0.1							6.825	1.30626	9.105	3
6.8325	-0.353182	9.12	0												6.8325	0.874978	9.12	0.4							6.8325	1.49636	9.115	2.1
6.84	-0.895014	9.13	0												6.84	1.03003	9.13	0							6.84	1.21393	9.125	2.1
6.8475	-0.353071	9.14	0.2												6.8475	0.804069	9.14	0							6.8475	1.5872	9.135	2.6
6.855	-0.327094	9.15	0.3												6.855	1.17559	9.15	0							6.855	1.96552	9.145	1.6
6.8625	-0.850305	9.16	0.1												6.8625	0.969751	9.16	0							6.8625	1.25192	9.155	1.6
6.87	-0.147991	9.17	0												6.87	0.796978	9.17	0.1							6.87	1.34022	9.165	2.1
6.8775	-0.10983	9.18	0.3												6.8775	0.196023	9.18	0.1							6.8775	0.819323	9.175	3.1
6.885	0.122146	9.19	0.1												6.885	0.671777	9.19	0.2							6.885	0.758689	9.185	2
6.8925	-0.150053	9.2	0.1												6.8925	1.22835	9.2	0							6.8925	1.5739	9.195	2.9
6.9	-0.423604	9.21	0.1												6.9	1.23129	9.21	0							6.9	1.31002	9.205	3.5
6.9075	-0.261246	9.22	0.1												6.9075	0.785234	9.22	0.4							6.9075	1.24998	9.215	2.5
6.915	-0.480123	9.23	0.1												6.915	1.22661	9.23	0.1							6.915	1.00332	9.225	3.1
6.9225	-1.49589	9.24	0												6.9225	0.634957	9.24	0							6.9225	1.85225	9.235	2.6
6.93	-1.05708	9.25	0												6.93	0.95573	9.25	0.1							6.93	1.15073	9.245	2
6.9375	-0.423001	9.26	0.2												6.9375	0.254437	9.26	0							6.9375	1.39515	9.255	2
6.945	-0.668056	9.27	0												6.945	0.291588	9.27	0							6.945	1.64143	9.265	1.6
6.9525	-0.228125	9.28	0												6.9525	0.227254	9.28	0.1							6.9525	1.15057	9.275	2.8
6.96	-0.36234	9.29	0.2												6.96	0.377834	9.29	0.2							6.96	1.36836	9.285	3.1
6.9675	-0.49152	9.3	0												6.9675	0.526324	9.3	0							6.9675	0.7704	9.295	3.5
6.975	-0.418876	9.31	0.1												6.975	0.472996	9.31	0							6.975	1.35369	9.305	2
6.9825	-0.482366	9.32	0.4												6.9825	0.565168	9.32	0							6.9825	1.13101	9.315	2.6
6.99	-1.03444	9.33	0.2												6.99	-0.104689	9.33	0							6.99	0.558787	9.325	2
6.9975	-0.640709	9.34	0.1												6.9975	0.500662	9.34	0.2							6.9975	1.16986	9.335	2.8
7.005	-1.41614	9.35	0.1												7.005	0.591169	9.35	0							7.005	1.19936	9.345	2.1
7.0125	-0.945772	9.36	0												7.0125	0.960891	9.36	0.1							7.0125	0.92948	9.355	3.1
7.02	-0.752542	9.37	0.3												7.02	1.29076	9.37	0.2							7.02	0.81243	9.365	2.2
7.0275	-1.21809	9.38	0.1												7.0275	1.84086	9.38	0.2							7.0275	1.1399	9.375	2.5
7.035	-0.716661	9.39	0.1												7.035	1.33766	9.39	0							7.035	1.39626	9.385	2.1
7.0425	-1.46409	9.4	0												7.0425	1.43228	9.4	0							7.0425	1.47395	9.395	1.9
7.05	-1.60453	9.41	0.1												7.05	0.610327	9.41	0.1							7.05	1.2601	9.405	2.4
7.0575	-1.68499	9.42	0.2												7.0575	0.50097	9.42	0.2							7.0575	1.47252	9.415	3
7.065	-1.04345	9.43	0.1												7.065	0.608669	9.43	0							7.065	1.12473	9.425	2.7
7.0725	-0.459371	9.44	0												7.0725	0.749383	9.44	0							7.0725	1.37938	9.435	3.3
7.08	-0.721569	9.45	0.4												7.08	1.29331	9.45	0.2							7.08	1.16008	9.445	3.2
7.0875	-0.961268	9.46	0.1												7.0875	1.32951	9.46	0.1							7.0875	0.830522	9.455	3
7.095	-1.31679	9.47	0												7.095	1.09517	9.47	0.1							7.095	1.31909	9.465	1.7
7.1025	-1.79843	9.48	0.1												7.1025	1.58834	9.48	0.1							7.1025	1.6199	9.475	2
7.11	-2.1034	9.49	0.1												7.11	1.4243	9.49	0.3							7.11	1.53316	9.485	2.1
7.1175	-1.83121	9.5	0.1												7.1175	1.50517	9.5	0.3							7.1175	1.08957	9.495	2.4
7.125	-1.0984	9.51	0.3												7.125	0.91262	9.51	0.1							7.125	1.173	9.505	2.4
7.1325	-1.0087	9.52	0.3												7.1325	1.38983	9.52	0							7.1325	1.07346	9.515	2.3
7.14	-1.04444	9.53	0.2												7.14	1.89378	9.53	0							7.14	1.24421	9.525	1.8
7.1475	-0.572193	9.54	0												7.1475	1.52804	9.54	0.3							7.1475	0.942155	9.535	2.1
7.155	-1.34184	9.55	0												7.155	0.813682	9.55	0							7.155	1.50538	9.545	1.8
7.1625	-1.33399	9.56	0.1												7.1625	1.4913	9.56	0.8							7.1625	1.17863	9.555	1.8
7.17	-0.650748	9.57	0.1												7.17	1.21636	9.57	0							7.17	0.992097	9.565	1.7
7.1775	-1.42146	9.58	0												7.1775	1.34104	9.58	0.1							7.1775	1.58269	9.575	2.4
7.185	-1.35568	9.59	0.1												7.185	0.692692	9.59	0.1							7.185	1.00224	9.585	2.4
7.1925	-0.933193	9.6	0												7.1925	0.732464	9.6	0							7.1925	1.00284	9.595	3.5
7.2	-1.28156	9.61	0.1												7.2	0.576342	9.61	0.1							7.2	1.73353	9.605	3.2
7.2075	-1.41379	9.62	0												7.2075	0.509412	9.62	0.2							7.2075	1.18861	9.615	2.1
7.215	-0.867514	9.63	0.1												7.215	0.457106	9.63	0							7.215	1.12704	9.625	2
7.2225	-0.826785	9.64	0.1												7.2225	0.641665	9.64	0							7.2225	0.875923	9.635	2
7.23	-1.66214	9.65	0.1												7.23	1.29241	9.65	0							7.23	0.98265	9.645	2.9
7.2375	-2.13979	9.66	0.1												7.2375	1.50424	9.66	0.2							7.2375	1.0038	9.655	2.8
7.245	-2.6065	9.67	0												7.245	1.31635	9.67	0.1							7.245	0.920711	9.665	2.3
7.2525	-1.1963	9.68	0.1												7.2525	1.05913	9.68	0							7.2525	0.993624	9.675	2.8
7.26	-1.81205	9.69	0												7.26	1.40298	9.69	0							7.26	1.14464	9.685	3
7.2675	-1.2751	9.7	0.1												7.2675	1.13509	9.7	0							7.2675	1.17903	9.695	1.8
7.275	-2.01839	9.71	0.1												7.275	0.655176	9.71	0							7.275	1.00836	9.705	2.5
7.2825	-1.5029	9.72	0.2												7.2825	0.254808	9.72	0.1							7.2825	1.03026	9.715	3
7.29	-1.5062	9.73	0												7.29	0.852062	9.73	0.3							7.29	1.56414	9.725	2.8
7.2975	-1.21747	9.74	0												7.2975	0.26729	9.74	0							7.2975	1.06501	9.735	2.3
7.305	-1.7418	9.75	0.1												7.305	0.386854	9.75	0.2							7.305	0.948698	9.745	2.3
7.3125	-2.02649	9.76	0.1												7.3125	1.11745	9.76	0							7.3125	1.33456	9.755	2.7
7.32	-0.864688	9.77	0												7.32	0.727391	9.77	0.2							7.32	1.29618	9.765	3
7.3275	-1.11779	9.78	0.1												7.3275	1.62885	9.78	0							7.3275	1.04246	9.775	3.6
7.335	-1.38261	9.79	0.1												7.335	1.39149	9.79	0							7.335	1.42491	9.785	2.8
7.3425	-1.5551	9.8	0.2												7.3425	0.713173	9.8	0.1							7.3425	1.28162	9.795	1.4
7.35	-2.24682	9.81	0.3												7.35	0.584879	9.81	0.1							7.35	1.34249	9.805	2.3
7.3575	-1.75407	9.82	0												7.3575	1.10769	9.82	0.1							7.3575	1.30054	9.815	1.6
7.365	-1.85707	9.83	0.1												7.365	1.20987	9.83	0.1							7.365	1.06757	9.825	2.5
7.3725	-1.37778	9.84	0												7.3725	1.5254	9.84	0.3							7.3725	1.46069	9.835	2.4
7.38	-1.67799	9.85	0.3												7.38	1.52521	9.85	0							7.38	0.837325	9.845	1.3
7.3875	-1.48202	9.86	0.4												7.3875	0.633652	9.86	0.2							7.3875	0.907156	9.855	1.2
7.395	-1.11308	9.87	0.1												7.395	0.382153	9.87	0.2							7.395	1.24338	9.865	2.7
7.4025	-0.748885	9.88	0												7.4025	0.364256	9.88	0.1							7.4025	1.00709	9.875	3.4
7.41	-1.27008	9.89	0.2												7.41	0.298716	9.89	0							7.41	1.56134	9.885	2.8
7.4175	-0.938591	9.9	0												7.4175	1.49443	9.9	0							7.4175	1.35668	9.895	1.8
7.425	-1.03374	9.91	0												7.425	1.01414	9.91	0.1							7.425	1.33875	9.905	2.7
7.4325	-1.67145	9.92	0.2												7.4325	0.601071	9.92	0.3							7.4325	1.00836	9.915	2.6
7.44	-0.872848	9.93	0												7.44	0.585927	9.93	0.1							7.44	1.23473	9.925	3.4
7.4475	-1.89765	9.94	0.3												7.4475	1.37213	9.94	0							7.4475	1.49521	9.935	2.2
7.455	-2.48677	9.95	0												7.455	1.21693	9.95	0.1							7.455	1.2031	9.945	2.7
7.4625	-1.57985	9.96	0												7.4625	0.061788	9.96	0							7.4625	1.46728	9.955	2.8
7.47	-1.72526	9.97	0.1												7.47	0.570717	9.97	0							7.47	1.18969	9.965	1.2
7.4775	-1.25369	9.98	0.1												7.4775	0.233084	9.98	0.2							7.4775	1.47638	9.975	2.5
7.485	-1.9798	9.99	0												7.485	0.604957	9.99	0							7.485	1.44209	9.985	2.8
7.4925	-1.13779	10	0												7.4925	0.670104	10	0							7.4925	1.2356	9.995	1.6
7.5	-2.0923	10.01	0.1												7.5	0.414865	10.01	0							7.5	1.04374	10.005	1.5
7.5075	-1.32305	10.02	0												7.5075	0.464022	10.02	0.1							7.5075	1.28178	10.015	2.5
7.515	-0.57794	10.03	0.1												7.515	0.520947	10.03	0.2							7.515	1.44178	10.025	2.5
7.5225	-1.39592	10.04	0.2												7.5225	0.799896	10.04	0							7.5225	1.24396	10.035	2.5
7.53	-0.372882	10.05	0.1												7.53	1.23711	10.05	0.3							7.53	0.957418	10.045	2.5
7.5375	-0.990904	10.06	0.1												7.5375	1.26824	10.06	0.1							7.5375	1.53236	10.055	2.6
7.545	-2.29488	10.07	0												7.545	0.849905	10.07	0.1							7.545	1.31893	10.065	2.9
7.5525	-1.4246	10.08	0												7.5525	0.459146	10.08	0							7.5525	1.1435	10.075	2.9
7.56	-1.19711	10.09	0												7.56	0.623061	10.09	0.1							7.56	1.34808	10.085	3.2
7.5675	-0.776894	10.1	0.2												7.5675	0.621207	10.1	0							7.5675	1.57199	10.095	2.3
7.575	-1.08191	10.11	0												7.575	0.958189	10.11	0							7.575	1.42049	10.105	2.1
7.5825	-1.36937	10.12	0												7.5825	0.895817	10.12	0							7.5825	1.15471	10.115	2.1
7.59	-1.14203	10.13	0.2												7.59	0.301624	10.13	0.1							7.59	1.12423	10.125	1.9
7.5975	-1.30276	10.14	0.1												7.5975	1.15216	10.14	0							7.5975	0.975144	10.135	2.2
7.605	-1.6329	10.15	0.2												7.605	0.970241	10.15	0							7.605	1.11818	10.145	2.6
7.6125	-1.99289	10.16	0.2												7.6125	0.920835	10.16	0.3							7.6125	1.3626	10.155	1.9
7.62	-1.76261	10.17	0												7.62	0.694051	10.17	0.1							7.62	1.04247	10.165	2.7
7.6275	-1.71281	10.18	0												7.6275	-0.0257358	10.18	0							7.6275	1.29585	10.175	2
7.635	-1.92039	10.19	0.1												7.635	0.491947	10.19	0							7.635	1.01647	10.185	2.1
7.6425	-1.79059	10.2	0												7.6425	0.532597	10.2	0.3							7.6425	1.25501	10.195	1.4
7.65	-1.25729	10.21	0.1												7.65	0.388248	10.21	0							7.65	1.06607	10.205	1.4
7.6575	-1.62307	10.22	0												7.6575	0.552543	10.22	0.2							7.6575	0.771754	10.215	2.1
7.665	-0.839696	10.23	0												7.665	0.640255	10.23	0							7.665	1.1345	10.225	2.4
7.6725	-1.13619	10.24	0.1												7.6725	1.05293	10.24	0							7.6725	0.995536	10.235	2.3
7.68	-1.28691	10.25	0												7.68	0.759276	10.25	0							7.68	1.16623	10.245	1.3
7.6875	-1.22539	10.26	0.3												7.6875	0.911097	10.26	0							7.6875	1.68282	10.255	1.9
7.695	-1.0244	10.27	0												7.695	0.994555	10.27	0.1							7.695	1.59925	10.265	3.1
7.7025	-1.14502	10.28	0.2												7.7025	0.595424	10.28	0.1							7.7025	1.76927	10.275	1.6
7.71	-0.973936	10.29	0												7.71	0.0559402	10.29	0							7.71	1.38061	10.285	3.3
7.7175	-1.53479	10.3	0												7.7175	1.4041	10.3	0.1							7.7175	1.86543	10.295	2.4
7.725	-1.04042	10.31	0.1												7.725	0.137074	10.31	0							7.725	0.934081	10.305	2.4
7.7325	-1.05195	10.32	0.1												7.7325	0.507684	10.32	0							7.7325	1.29648	10.315	2.8
7.74	-1.37256	10.33	0.1												7.74	0.152923	10.33	0							7.74	1.04102	10.325	2.6
7.7475	-1.29014	10.34	0.1												7.7475	0.862123	10.34	0.2							7.7475	1.55134	10.335	2
7.755	-1.15878	10.35	0.1												7.755	0.265909	10.35	0.1							7.755	1.20996	10.345	2.9
7.7625	-1.19063	10.36	0.1												7.7625	0.708956	10.36	0							7.7625	1.38708	10.355	2.8
7.77	-0.894304	10.37	0												7.77	1.14836	10.37	0.3							7.77	1.38259	10.365	1.6
7.7775	-1.97594	10.38	0.1												7.7775	1.4001	10.38	0.1							7.7775	1.59965	10.375	2.4
7.785	-1.57366	10.39	0.1												7.785	0.868618	10.39	0.2							7.785	1.67778	10.385	1.8
7.7925	-1.39192	10.4	0.1												7.7925	0.430286	10.4	0.2							7.7925	1.46366	10.395	3.3
7.8	-0.774519	10.41	0												7.8	1.2628	10.41	0							7.8	1.38328	10.405	2.7
7.8075	-1.14089	10.42	0.1												7.8075	1.13994	10.42	0							7.8075	1.22327	10.415	2.5
7.815	-0.638199	10.43	0.2												7.815	0.923328	10.43	0							7.815	1.65613	10.425	2.9
7.8225	-1.57997	10.44	0.1												7.8225	0.787629	10.44	0							7.8225	1.11248	10.435	2.9
7.83	-1.06072	10.45	0												7.83	0.384603	10.45	0.1							7.83	1.15261	10.445	3.8
7.8375	-0.781707	10.46	0.1												7.8375	0.962735	10.46	0.2							7.8375	1.57933	10.455	2.4
7.845	-1.22916	10.47	0.2												7.845	1.04864	10.47	0							7.845	1.13311	10.465	2.4
7.8525	-1.09387	10.48	0.1												7.8525	1.04633	10.48	0.2							7.8525	1.85714	10.475	2.1
7.86	-1.26674	10.49	0.2												7.86	1.21348	10.49	0							7.86	1.47897	10.485	1.8
7.8675	-0.52088	10.5	0												7.8675	1.30484	10.5	0.1							7.8675	1.95739	10.495	1.7
7.875	-1.19792	10.51	0.1												7.875	1.52231	10.51	0							7.875	1.3364	10.505	2.5
7.8825	-0.754464	10.52	0.1												7.8825	0.996768	10.52	0							7.8825	1.58173	10.515	3
7.89	-0.770112	10.53	0												7.89	0.751735	10.53	0.1							7.89	1.48574	10.525	2.1
7.8975	-1.67106	10.54	0												7.8975	0.561011	10.54	0							7.8975	1.31333	10.535	2.6
7.905	-0.861405	10.55	0												7.905	0.0189674	10.55	0							7.905	1.22044	10.545	2
7.9125	-0.994329	10.56	0												7.9125	-0.084675	10.56	0.1							7.9125	1.08455	10.555	2.4
7.92	-1.26481	10.57	0.2												7.92	0.654193	10.57	0.2							7.92	1.47523	10.565	3.1
7.9275	-1.08489	10.58	0.2												7.9275	1.17832	10.58	0.1							7.9275	1.57363	10.575	2.3
7.935	-0.398399	10.59	0.2												7.935	1.50466	10.59	0							7.935	1.53524	10.585	2.5
7.9425	-0.791473	10.6	0.1												7.9425	1.22784	10.6	0.3							7.9425	1.0869	10.595	1.6
7.95	-0.944756	10.61	0.1												7.95	1.38425	10.61	0.2							7.95	1.37553	10.605	2.3
7.9575	-1.1923	10.62	0.1												7.9575	0.97345	10.62	0.3							7.9575	1.11114	10.615	1.6
7.965	-0.862277	10.63	0												7.965	0.356041	10.63	0.2							7.965	1.05872	10.625	3.1
7.9725	-0.81574	10.64	0.2												7.9725	1.27065	10.64	0							7.9725	2.01769	10.635	2.3
7.98	-1.22588	10.65	0												7.98	0.859477	10.65	0.3							7.98	0.943546	10.645	2
7.9875	-1.4975	10.66	0												7.9875	0.593518	10.66	0.1							7.9875	1.19888	10.655	2.8
7.995	-1.37246	10.67	0.1												7.995	1.07292	10.67	0							7.995	0.881977	10.665	2.8
8.0025	-0.801097	10.68	0.2												8.0025	0.664628	10.68	0							8.0025	1.27547	10.675	1.9
8.01	-0.88427	10.69	0												8.01	0.950466	10.69	0							8.01	1.11745	10.685	2
8.0175	-1.72898	10.7	0												8.0175	1.3796	10.7	0.2							8.0175	1.39275	10.695	1.7
8.025	-0.614541	10.71	0.1												8.025	1.57029	10.71	0							8.025	1.14604	10.705	2.4
8.0325	-0.89617	10.72	0.1												8.0325	1.81196	10.72	0							8.0325	1.65184	10.715	2.6
8.04	-1.37979	10.73	0.1												8.04	0.995275	10.73	0.2							8.04	1.0458	10.725	3.4
8.0475	-1.09186	10.74	0.1												8.0475	0.96308	10.74	0.1							8.0475	1.17395	10.735	2.7
8.055	-1.25339	10.75	0.1												8.055	0.819426	10.75	0							8.055	1.28002	10.745	2.7
8.0625	-1.15267	10.76	0												8.0625	1.25226	10.76	0.1							8.0625	1.13029	10.755	2.6
8.07	-1.42227	10.77	0												8.07	0.718996	10.77	0							8.07	1.18591	10.765	2.8
8.0775	-0.99455	10.78	0												8.0775	1.53054	10.78	0.3							8.0775	1.30434	10.775	2.8
8.085	-1.37886	10.79	0												8.085	1.58433	10.79	0.3							8.085	1.32443	10.785	2.1
8.0925	-0.813348	10.8	0												8.0925	1.11342	10.8	0.3							8.0925	1.5761	10.795	2.1
8.1	-1.14162	10.81	0												8.1	0.872633	10.81	0.2							8.1	1.2014	10.805	1.9
8.1075	-1.47524	10.82	0.1												8.1075	0.606219	10.82	0.1							8.1075	1.18032	10.815	2.2
8.115	-0.969721	10.83	0.1												8.115	1.124	10.83	0.1							8.115	1.13312	10.825	2.4
8.1225	-1.07542	10.84	0.1												8.1225	0.357288	10.84	0							8.1225	1.19705	10.835	2
8.13	-0.984071	10.85	0.1												8.13	0.602474	10.85	0							8.13	0.999039	10.845	2.7
8.1375	-0.839782	10.86	0												8.1375	0.495573	10.86	0							8.1375	1.46398	10.855	2.2
8.145	-1.82207	10.87	0.1												8.145	0.582695	10.87	0.1							8.145	1.13154	10.865	2.3
8.1525	-1.43248	10.88	0												8.1525	0.504095	10.88	0.1							8.1525	0.831846	10.875	2.4
8.16	-1.18947	10.89	0.1												8.16	0.22285	10.89	0							8.16	1.2959	10.885	2.2
8.1675	-0.871279	10.9	0.1												8.1675	1.1074	10.9	0.1							8.1675	1.15036	10.895	2.9
8.175	-1.24214	10.91	0												8.175	1.0589	10.91	0.1							8.175	1.47675	10.905	1.2
8.1825	-1.32551	10.92	0												8.1825	1.4728	10.92	0.2							8.1825	1.31852	10.915	2
8.19	-2.08239	10.93	0.1												8.19	1.43339	10.93	0.1							8.19	1.33663	10.925	2.2
8.1975	-1.35935	10.94	0.1												8.1975	1.42621	10.94	0.1							8.1975	1.27786	10.935	3.1
8.205	-1.07931	10.95	0												8.205	1.78004	10.95	0							8.205	1.12911	10.945	1.5
8.2125	-1.72336	10.96	0.1												8.2125	0.718333	10.96	0.2							8.2125	0.984208	10.955	2.3
8.22	-1.09521	10.97	0.1												8.22	1.05886	10.97	0.1							8.22	1.03183	10.965	2.8
8.2275	-0.99607	10.98	0												8.2275	0.996197	10.98	0.1							8.2275	1.57452	10.975	2.1
8.235	-1.09122	10.99	0.2												8.235	1.46443	10.99	0							8.235	0.826863	10.985	2.6
8.2425	-0.579983	11	0.2												8.2425	1.16526	11	0.1							8.2425	1.02292	10.995	2.5
8.25	-0.953656	11.01	0.1												8.25	1.30873	11.01	0							8.25	1.16328	11.005	3.8
8.2575	-0.742301	11.02	0.1												8.2575	0.946109	11.02	0.3							8.2575	1.62488	11.015	1.6
8.265	-0.585389	11.03	0.2												8.265	1.46888	11.03	0							8.265	1.61217	11.025	2.6
8.2725	-0.861931	11.04	0.3												8.2725	1.27882	11.04	0							8.2725	1.1215	11.035	1.9
8.28	-0.85385	11.05	0												8.28	1.90777	11.05	0.1							8.28	1.23784	11.045	1.9
8.2875	-0.465002	11.06	0												8.2875	1.88428	11.06	0							8.2875	1.47518	11.055	2.5
8.295	-1.2345	11.07	0												8.295	1.589	11.07	0							8.295	1.1296	11.065	1.5
8.3025	-2.08932	11.08	0												8.3025	1.41451	11.08	0							8.3025	1.01407	11.075	2.4
8.31	-1.23863	11.09	0.1												8.31	1.4932	11.09	0.1							8.31	0.647107	11.085	2.1
8.3175	-1.19361	11.1	0												8.3175	1.74145	11.1	0							8.3175	1.47224	11.095	1.9
8.325	-1.60057	11.11	0												8.325	1.5796	11.11	0							8.325	0.932352	11.105	2.8
8.3325	-0.939423	11.12	0.2												8.3325	1.31999	11.12	0							8.3325	1.45608	11.115	2
8.34	-1.43078	11.13	0												8.34	1.46777	11.13	0.1							8.34	1.51993	11.125	2.4
8.3475	-1.05051	11.14	0												8.3475	1.25533	11.14	0.1							8.3475	1.71596	11.135	2.2
8.355	-1.67342	11.15	0.1												8.355	1.59214	11.15	0.3							8.355	1.64986	11.145	2.8
8.3625	-1.0542	11.16	0.1												8.3625	0.984358	11.16	0.2							8.3625	1.3044	11.155	2.2
8.37	-1.38079	11.17	0.1												8.37	0.831252	11.17	0.2							8.37	1.24264	11.165	3.3
8.3775	-1.69458	11.18	0												8.3775	1.0938	11.18	0							8.3775	1.05675	11.175	3
8.385	-1.20794	11.19	0.1												8.385	0.955448	11.19	0.1							8.385	0.659065	11.185	2.3
8.3925	-1.12459	11.2	0												8.3925	1.62362	11.2	0							8.3925	1.26898	11.195	2.2
8.4	-1.58407	11.21	0.1												8.4	1.92806	11.21	0.1							8.4	1.49635	11.205	1.9
8.4075	-1.16401	11.22	0.1												8.4075	1.72687	11.22	0							8.4075	1.42575	11.215	3
8.415	-1.83745	11.23	0.1												8.415	1.95321	11.23	0.3							8.415	1.72937	11.225	1.7
8.4225	-1.09797	11.24	0.4												8.4225	1.47809	11.24	0.1							8.4225	1.33498	11.235	2.1
8.43	-1.54463	11.25	0.4												8.43	1.42267	11.25	0.1							8.43	1.63241	11.245	2
8.4375	-1.97163	11.26	0.1												8.4375	1.75189	11.26	0							8.4375	0.975101	11.255	2.3
8.445	-0.589783	11.27	0.2												8.445	2.02874	11.27	0							8.445	1.66831	11.265	2.8
8.4525	-1.29621	11.28	0.2												8.4525	1.35378	11.28	0.2							8.4525	1.32031	11.275	2.3
8.46	-0.403059	11.29	0.6												8.46	1.04644	11.29	0							8.46	1.41289	11.285	2.9
8.4675	-1.30723	11.3	0.6												8.4675	1.11192	11.3	0.5							8.4675	1.31195	11.295	3.2
8.475	-0.375059	11.31	0.4												8.475	0.748861	11.31	0.1							8.475	1.44037	11.305	2.3
8.4825	-0.659469	11.32	0.4												8.4825	0.853557	11.32	0.2							8.4825	1.19625	11.315	2.2
8.49	-1.18254	11.33	0												8.49	1.25054	11.33	0.5							8.49	1.4232	11.325	2.3
8.4975	-1.61208	11.34	0												8.4975	0.77645	11.34	0.2							8.4975	1.09058	11.335	2.1
8.505	-0.942032	11.35	0.6												8.505	0.98178	11.35	0.2							8.505	1.28376	11.345	2.6
8.5125	-0.756152	11.36	0.3												8.5125	1.39323	11.36	0.3							8.5125	1.17911	11.355	2.4
8.52	-0.655365	11.37	0												8.52	0.921609	11.37	0.6							8.52	1.57943	11.365	2.7
8.5275	-0.780581	11.38	0.5												8.5275	0.876453	11.38	0.9							8.5275	1.01998	11.375	2.2
8.535	-2.40318	11.39	0.9												8.535	1.61511	11.39	1.6							8.535	1.09819	11.385	2.4
8.5425	-1.94887	11.4	0.7												8.5425	1.99924	11.4	1.7							8.5425	1.32822	11.395	3.4
8.55	-1.43371	11.41	0.5												8.55	1.48315	11.41	1.8							8.55	1.27105	11.405	1.7
8.5575	-1.33185	11.42	0.3												8.5575	1.7132	11.42	1.4							8.5575	1.79401	11.415	3.1
8.565	-1.81183	11.43	1												8.565	1.23381	11.43	1.5							8.565	1.13994	11.425	2.3
8.5725	-0.716392	11.44	1.2												8.5725	1.20632	11.44	2.5							8.5725	0.920079	11.435	3.5
8.58	-1.06718	11.45	0.4												8.58	1.12718	11.45	1.8							8.58	1.08456	11.445	3.3
8.5875	-2.6386	11.46	1.1												8.5875	1.35931	11.46	3.1							8.5875	1.2791	11.455	2.9
8.595	-1.2544	11.47	0.8												8.595	1.48751	11.47	1.6							8.595	1.13922	11.465	2.4
8.6025	-0.74058	11.48	0.6												8.6025	1.51293	11.48	2.2							8.6025	1.16764	11.475	2.1
8.61	-1.00697	11.49	0.5												8.61	1.96522	11.49	1.8							8.61	1.24252	11.485	2.7
8.6175	-0.73537	11.5	1												8.6175	1.88012	11.5	2.2							8.6175	1.01287	11.495	2.4
8.625	-1.08147	11.51	1.5												8.625	1.67136	11.51	2.8							8.625	0.848611	11.505	3.2
8.6325	-1.08298	11.52	1												8.6325	1.0365	11.52	1.8							8.6325	1.63941	11.515	2.9
8.64	-0.997331	11.53	1.1												8.64	1.62921	11.53	2.4							8.64	1.24293	11.525	3.2
8.6475	-1.62183	11.54	1.1												8.6475	0.598196	11.54	2.1							8.6475	1.0031	11.535	2.2
8.655	-0.960241	11.55	0.9												8.655	1.01995	11.55	3.3							8.655	1.57578	11.545	2.7
8.6625	-1.40469	11.56	0.9												8.6625	1.94834	11.56	3.5							8.6625	1.58334	11.555	3.1
8.67	-1.50822	11.57	1.3												8.67	1.80269	11.57	3							8.67	1.10591	11.565	2.2
8.6775	-0.984935	11.58	1.5												8.6775	1.91621	11.58	2.7							8.6775	1.40186	11.575	2.5
8.685	-2.01898	11.59	1.2												8.685	1.61806	11.59	2.5							8.685	1.38993	11.585	2.8
8.6925	-1.14478	11.6	1.6												8.6925	1.2527	11.6	2							8.6925	0.937482	11.595	1.5
8.7	-1.79091	11.61	0.9												8.7	1.55057	11.61	3.5							8.7	1.07346	11.605	1.1
8.7075	-1.40467	11.62	1.4												8.7075	1.07948	11.62	2.4							8.7075	1.45447	11.615	1.8
8.715	-2.10348	11.63	1.6												8.715	1.46628	11.63	2.3							8.715	1.08805	11.625	2.1
8.7225	-1.31629	11.64	1.9												8.7225	1.13756	11.64	2.5							8.7225	1.6344	11.635	1.8
8.73	-1.37688	11.65	1.7												8.73	1.14365	11.65	3.2							8.73	2.36909	11.645	2.6
8.7375	-1.02736	11.66	1.2												8.7375	1.8852	11.66	2.9							8.7375	1.98089	11.655	2.6
8.745	-1.18489	11.67	1.5												8.745	1.57507	11.67	1.9							8.745	2.63296	11.665	2.4
8.7525	-0.791256	11.68	1.1												8.7525	1.62528	11.68	3.3							8.7525	2.0239	11.675	2.1
8.76	-1.37363	11.69	0.8												8.76	2.22345	11.69	3.3							8.76	1.37769	11.685	3.1
8.7675	-0.174381	11.7	0.8												8.7675	0.869901	11.7	4							8.7675	1.19133	11.695	2.1
8.775	-0.748117	11.71	1.2												8.775	1.02637	11.71	1.9							8.775	1.05511	11.705	2.6
8.7825	-0.737894	11.72	1.4												8.7825	1.22301	11.72	2.6							8.7825	1.15299	11.715	2.6
8.79	-0.843129	11.73	1.6												8.79	1.60648	11.73	3.1							8.79	1.40842	11.725	2.3
8.7975	-1.21152	11.74	1.5												8.7975	1.61032	11.74	3.3							8.7975	1.59746	11.735	1.7
8.805	-1.157	11.75	1.3												8.805	1.58096	11.75	3							8.805	1.18126	11.745	2
8.8125	-0.953927	11.76	2												8.8125	2.03113	11.76	2.7							8.8125	1.34751	11.755	3.2
8.82	-1.56543	11.77	1.8												8.82	1.74881	11.77	3							8.82	1.48616	11.765	1.4
8.8275	-0.777382	11.78	1.1												8.8275	2.18075	11.78	3.3							8.8275	0.970086	11.775	2.5
8.835	-1.26519	11.79	0.4												8.835	1.53854	11.79	2							8.835	0.988988	11.785	1.8
8.8425	-1.54654	11.8	0.7												8.8425	1.96104	11.8	2.9							8.8425	1.60169	11.795	2.8
8.85	-1.48594	11.81	1.6												8.85	1.3656	11.81	2.5							8.85	1.40461	11.805	2.3
8.8575	-1.04254	11.82	1.3												8.8575	0.819715	11.82	3.5							8.8575	1.59682	11.815	3.1
8.865	-1.05314	11.83	1.6												8.865	1.10654	11.83	2.2							8.865	1.3056	11.825	1.7
8.8725	-0.602322	11.84	1.7												8.8725	0.989951	11.84	2.7							8.8725	1.2199	11.835	2.3
8.88	-0.848973	11.85	1.7												8.88	1.31167	11.85	2.6							8.88	1.48483	11.845	3
8.8875	-1.09495	11.86	1.2												8.8875	1.08254	11.86	3.6							8.8875	1.17021	11.855	3.2
8.895	-1.16108	11.87	1.9												8.895	1.05034	11.87	3.9							8.895	1.07745	11.865	1.9
8.9025	-0.616233	11.88	1.3												8.9025	1.4222	11.88	2.8							8.9025	1.22427	11.875	2.1
8.91	-1.07097	11.89	1.3												8.91	1.49428	11.89	2							8.91	1.08707	11.885	2.5
8.9175	-1.96233	11.9	1.4												8.9175	1.0064	11.9	3							8.9175	1.00579	11.895	2.6
8.925	-1.07634	11.91	1.4												8.925	1.64	11.91	2.3							8.925	1.44465	11.905	3.4
8.9325	-0.895846	11.92	1.5												8.9325	1.38608	11.92	4.1							8.9325	1.15114	11.915	2.3
8.94	-0.390542	11.93	1.1												8.94	1.01196	11.93	2.5							8.94	1.63313	11.925	2.8
8.9475	-0.881754	11.94	1.6												8.9475	0.635005	11.94	2.6							8.9475	0.813053	11.935	2
8.955	-1.06555	11.95	1.7												8.955	0.628613	11.95	3.3							8.955	1.11118	11.945	3.7
8.9625	-0.825427	11.96	2.4												8.9625	0.245204	11.96	2.1							8.9625	1.20889	11.955	2.9
8.97	-0.153014	11.97	1.9												8.97	0.847138	11.97	2							8.97	1.05516	11.965	2.6
8.9775	-1.30067	11.98	0.9												8.9775	1.34568	11.98	2.1							8.9775	0.906141	11.975	2
8.985	-0.858637	11.99	2.1												8.985	0.867301	11.99	2.5							8.985	1.50091	11.985	3.6
8.9925	0.0100441	12	1.4												8.9925	0.810283	12	2.3							8.9925	1.16017	11.995	2
9	-0.987932	12.01	1.1												9	1.09164	12.01	2.3							9	0.86264	12.005	1.4
9.0075	-0.722656	12.02	2.2												9.0075	1.44645	12.02	1.8							9.0075	1.50474	12.015	2.3
9.015	-0.993623	12.03	1.5												9.015	1.48237	12.03	2.7							9.015	0.777979	12.025	2.5
9.0225	-1.01524	12.04	2.2												9.0225	1.16046	12.04	3.3							9.0225	1.16741	12.035	3
9.03	-0.488685	12.05	1.9												9.03	1.55213	12.05	2.8							9.03	1.53238	12.045	2.2
9.0375	-0.545595	12.06	1.2												9.0375	1.88509	12.06	1.8							9.0375	1.35596	12.055	2.2
9.045	-0.577054	12.07	2												9.045	1.05766	12.07	1.4							9.045	0.976233	12.065	2.3
9.0525	-1.00816	12.08	1.7												9.0525	1.48185	12.08	2.1							9.0525	1.15577	12.075	2.4
9.06	-0.944174	12.09	1.5												9.06	1.86918	12.09	2.4							9.06	0.844036	12.085	2.2
9.0675	-1.08281	12.1	1.3												9.0675	1.33217	12.1	2.5							9.0675	1.66537	12.095	1.9
9.075	-0.91586	12.11	2.3												9.075	1.16351	12.11	2.4							9.075	1.10884	12.105	3
9.0825	-1.17342	12.12	1.1												9.0825	1.17192	12.12	3.3							9.0825	0.910729	12.115	3
9.09	-0.652551	12.13	2.2												9.09	1.29946	12.13	2.6							9.09	1.43236	12.125	2.7
9.0975	-1.25206	12.14	1.1												9.0975	2.09164	12.14	1.9							9.0975	0.865615	12.135	2.9
9.105	-1.09425	12.15	1.2												9.105	1.3759	12.15	3.8							9.105	0.971498	12.145	3.1
9.1125	-0.792076	12.16	1.4												9.1125	1.58218	12.16	3.9							9.1125	0.901203	12.155	3.1
9.12	-1.74839	12.17	0.6												9.12	1.47011	12.17	3.4							9.12	1.08757	12.165	2.6
9.1275	-0.89782	12.18	1.4												9.1275	1.48051	12.18	2.6							9.1275	1.07628	12.175	2.4
9.135	-1.14276	12.19	2.3												9.135	1.00153	12.19	3.3							9.135	1.14957	12.185	2.4
9.1425	-0.722603	12.2	1.2												9.1425	0.881222	12.2	4.9							9.1425	0.909864	12.195	1
9.15	-0.750932	12.21	1.7												9.15	1.85165	12.21	3.2							9.15	1.38172	12.205	1.9
9.1575	-1.3634	12.22	2.5												9.1575	2.16281	12.22	1.8							9.1575	1.07979	12.215	2.6
9.165	-1.08544	12.23	1.6												9.165	2.16246	12.23	3							9.165	0.949633	12.225	2
9.1725	-1.76667	12.24	1.9												9.1725	1.03336	12.24	2.1							9.1725	1.32061	12.235	2.4
9.18	-2.0395	12.25	1.7												9.18	1.28639	12.25	2.6							9.18	0.845227	12.245	1.6
9.1875	-1.56086	12.26	2.4												9.1875	1.28151	12.26	3							9.1875	1.33546	12.255	2.2
9.195	-0.87136	12.27	1.7												9.195	1.11118	12.27	2.6							9.195	0.799138	12.265	2.4
9.2025	-0.930115	12.28	2.5												9.2025	1.01734	12.28	2.2							9.2025	1.37995	12.275	2.6
9.21	-1.04701	12.29	3.4												9.21	1.13024	12.29	3.2							9.21	1.15453	12.285	1.6
9.2175	-1.52078	12.3	2.9												9.2175	1.35378	12.3	2.9							9.2175	1.37716	12.295	1.4
9.225	-0.678137	12.31	2.6												9.225	0.954139	12.31	4							9.225	1.61394	12.305	2
9.2325	-0.781852	12.32	3												9.2325	0.931262	12.32	3.1							9.2325	1.13851	12.315	2.1
9.24	-0.865076	12.33	1.7												9.24	1.4603	12.33	2.4							9.24	0.966619	12.325	1.9
9.2475	-1.44301	12.34	1.2												9.2475	1.19434	12.34	1.6							9.2475	1.03172	12.335	2.3
9.255	-1.98564	12.35	2.1												9.255	1.07019	12.35	2.5							9.255	1.2526	12.345	1.6
9.2625	-2.16736	12.36	1.6												9.2625	0.834385	12.36	1.9							9.2625	0.584692	12.355	3.1
9.27	-1.81897	12.37	1.8												9.27	0.946494	12.37	3.4							9.27	1.27518	12.365	2.5
9.2775	-0.887789	12.38	1.8												9.2775	1.05981	12.38	2.1							9.2775	1.11606	12.375	2.9
9.285	-1.6272	12.39	1.6												9.285	1.16947	12.39	2.3							9.285	0.759444	12.385	2.5
9.2925	-1.1557	12.4	2												9.2925	1.26939	12.4	3							9.2925	0.840717	12.395	2.5
9.3	-1.28597	12.41	2												9.3	1.04627	12.41	2.9							9.3	1.66088	12.405	1.3
9.3075	-1.33623	12.42	2.6												9.3075	0.869462	12.42	3.3							9.3075	0.888955	12.415	2.6
9.315	-1.1844	12.43	2.2												9.315	1.28723	12.43	2.1							9.315	1.28726	12.425	2.5
9.3225	-1.28567	12.44	1.5												9.3225	1.41145	12.44	1.8							9.3225	1.1593	12.435	3.3
9.33	-0.264175	12.45	2.2												9.33	1.37752	12.45	2.8							9.33	0.98769	12.445	2.2
9.3375	-0.472287	12.46	1.3												9.3375	1.80386	12.46	2.5							9.3375	1.16054	12.455	1.9
9.345	-0.0734942	12.47	2.4												9.345	1.56816	12.47	3.4							9.345	1.07584	12.465	3.7
9.3525	-0.719478	12.48	2.3												9.3525	1.4722	12.48	2.7							9.3525	1.50044	12.475	2.6
9.36	-0.855714	12.49	2.4												9.36	1.1248	12.49	3.3							9.36	1.4744	12.485	2.4
9.3675	-0.993957	12.5	1.9												9.3675	1.52194	12.5	2.5							9.3675	1.26439	12.495	2.3
9.375	-0.772063	12.51	1.5												9.375	1.06077	12.51	3							9.375	1.50402	12.505	2.7
9.3825	-0.827183	12.52	2.3												9.3825	1.28731	12.52	2.9							9.3825	1.26205	12.515	1.3
9.39	-0.811415	12.53	1.9												9.39	1.75714	12.53	2.9							9.39	1.4115	12.525	2
9.3975	-0.18756	12.54	1.9												9.3975	1.77792	12.54	2.4							9.3975	0.783987	12.535	3.6
9.405	-0.677798	12.55	2.6												9.405	2.25245	12.55	1.6							9.405	0.997336	12.545	3.2
9.4125	-1.32965	12.56	2.6												9.4125	1.95447	12.56	3							9.4125	0.829922	12.555	3.1
9.42	-0.982513	12.57	2.1												9.42	1.49278	12.57	3.5							9.42	0.833803	12.565	1.8
9.4275	-1.04786	12.58	2.3												9.4275	1.48778	12.58	2.8							9.4275	1.50862	12.575	2.2
9.435	-0.854399	12.59	1.9												9.435	1.07178	12.59	3.1							9.435	1.25763	12.585	3
9.4425	-0.277838	12.6	2												9.4425	0.901671	12.6	2.8							9.4425	1.24348	12.595	3
9.45	-1.07169	12.61	1.6												9.45	0.518935	12.61	2.5							9.45	1.1934	12.605	2.5
9.4575	-1.38718	12.62	1.5												9.4575	0.93453	12.62	2.4							9.4575	0.901388	12.615	2.5
9.465	-0.714533	12.63	1.8												9.465	1.74531	12.63	2.5							9.465	1.4354	12.625	3.3
9.4725	-1.70611	12.64	2.5												9.4725	1.64311	12.64	2.8							9.4725	0.877284	12.635	3
9.48	-0.495496	12.65	1.3												9.48	1.98779	12.65	2.1							9.48	0.935389	12.645	2.9
9.4875	-1.09226	12.66	1.8												9.4875	1.92547	12.66	2.2							9.4875	0.942327	12.655	2.8
9.495	-1.11351	12.67	1.9												9.495	1.93547	12.67	3.4							9.495	1.27581	12.665	2.4
9.5025	-0.705922	12.68	2.7												9.5025	1.23092	12.68	2.7							9.5025	1.32904	12.675	1.8
9.51	-0.845137	12.69	1.5												9.51	1.08088	12.69	5.4							9.51	1.1919	12.685	2.1
9.5175	-0.647209	12.7	2.3												9.5175	0.800606	12.7	3.5							9.5175	1.59958	12.695	2
9.525	-1.13628	12.71	2.1												9.525	0.863469	12.71	1.9							9.525	1.00643	12.705	1.6
9.5325	-0.366916	12.72	2.6												9.5325	0.911193	12.72	2.3							9.5325	0.975331	12.715	2.1
9.54	-0.346579	12.73	2.2												9.54	1.17572	12.73	3.6							9.54	1.21979	12.725	2.1
9.5475	-0.990841	12.74	2.4												9.5475	1.46639	12.74	3.6							9.5475	0.899908	12.735	2.4
9.555	-0.958516	12.75	1.8												9.555	0.764305	12.75	2.7							9.555	0.781972	12.745	2.3
9.5625	-1.09122	12.76	1.5												9.5625	0.682259	12.76	2.1							9.5625	0.755678	12.755	1.8
9.57	-0.795459	12.77	1.9												9.57	1.75822	12.77	2							9.57	1.24579	12.765	2
9.5775	-0.924103	12.78	2.3												9.5775	1.88104	12.78	4.2							9.5775	1.44473	12.775	2
9.585	-1.23937	12.79	2.3												9.585	1.80817	12.79	2.5							9.585	0.98107	12.785	3
9.5925	-0.0401578	12.8	1.9												9.5925	1.2321	12.8	3.7							9.5925	1.29129	12.795	2.2
9.6	-0.728341	12.81	3												9.6	0.762374	12.81	3.7							9.6	1.36299	12.805	2.3
9.6075	-1.15288	12.82	1.7												9.6075	0.930111	12.82	4.1							9.6075	1.40237	12.815	2.3
9.615	-0.781664	12.83	1.2												9.615	0.733963	12.83	3.9							9.615	1.53279	12.825	2
9.6225	-1.11419	12.84	2												9.6225	0.847259	12.84	2.4							9.6225	0.857473	12.835	2.7
9.63	-1.4034	12.85	1.4												9.63	0.948215	12.85	2.6							9.63	0.720966	12.845	0.9
9.6375	-1.34719	12.86	1.2												9.6375	1.42357	12.86	2.4							9.6375	1.30424	12.855	0.8
9.645	-0.961142	12.87	1.8												9.645	1.02109	12.87	3.8							9.645	1.03194	12.865	3.2
9.6525	-0.249308	12.88	2.6												9.6525	0.700892	12.88	2.5							9.6525	1.22196	12.875	2.3
9.66	-1.15345	12.89	2.3												9.66	1.51665	12.89	3.5							9.66	1.42457	12.885	2.2
9.6675	-1.27756	12.9	1.3												9.6675	1.40942	12.9	2.1							9.6675	0.842098	12.895	1.7
9.675	-1.06233	12.91	1.5												9.675	1.01711	12.91	2.3							9.675	0.916833	12.905	2.4
9.6825	-1.24667	12.92	1.5												9.6825	1.66842	12.92	2.4							9.6825	1.11358	12.915	2.5
9.69	-1.20888	12.93	1.6												9.69	1.05507	12.93	1.7							9.69	0.449342	12.925	2.6
9.6975	-0.272412	12.94	0.9												9.6975	1.42976	12.94	2.6							9.6975	0.701109	12.935	2.9
9.705	-1.61308	12.95	1.6												9.705	1.1069	12.95	3.9							9.705	0.975258	12.945	2
9.7125	-0.134911	12.96	1.5												9.7125	1.55152	12.96	2.8							9.7125	0.760607	12.955	3
9.72	-1.03759	12.97	1.3												9.72	0.463154	12.97	4							9.72	1.07925	12.965	1.7
9.7275	-1.99469	12.98	1.7												9.7275	0.243773	12.98	2.4							9.7275	1.30036	12.975	2.8
9.735	-1.37207	12.99	1.4												9.735	0.510369	12.99	2.1							9.735	1.17988	12.985	2.4
9.7425	-1.51599	13	1.4												9.7425	0.937911	13	3.1							9.7425	0.851824	12.995	2.7
9.75	-1.2756	13.01	2.1												9.75	0.78071	13.01	4.5							9.75	1.08839	13.005	2.9
9.7575	-0.666862	13.02	1.3												9.7575	0.751973	13.02	1.8							9.7575	0.82027	13.015	2.4
9.765	-1.76447	13.03	2.2												9.765	0.849359	13.03	1.8							9.765	1.04629	13.025	2.6
9.7725	-0.852973	13.04	2.7												9.7725	0.397446	13.04	3							9.7725	1.14795	13.035	3
9.78	-0.753232	13.05	2.8												9.78	1.16691	13.05	3.9							9.78	0.957342	13.045	2.1
9.7875	-0.381342	13.06	1.6												9.7875	1.34982	13.06	2.9							9.7875	1.3463	13.055	2
9.795	-1.10361	13.07	2.5												9.795	1.39023	13.07	2.8							9.795	1.56069	13.065	2.4
9.8025	-1.22386	13.08	2.6												9.8025	1.55338	13.08	3.7							9.8025	1.16352	13.075	2.7
9.81	-1.09473	13.09	2.8												9.81	0.894425	13.09	2.3							9.81	1.19813	13.085	1.8
9.8175	-0.374184	13.1	1.1												9.8175	1.60447	13.1	3.3							9.8175	1.41737	13.095	2.8
9.825	-1.22114	13.11	1.7												9.825	1.08286	13.11	2.8							9.825	1.30881	13.105	2.4
9.8325	-1.13771	13.12	2												9.8325	0.534674	13.12	3.6							9.8325	1.23714	13.115	3.3
9.84	-1.02296	13.13	1.5												9.84	0.38313	13.13	3							9.84	1.11532	13.125	2.5
9.8475	-1.10467	13.14	1.5												9.8475	1.10772	13.14	2.2							9.8475	0.982565	13.135	2.8
9.855	-1.00338	13.15	1.6												9.855	0.843502	13.15	2.5							9.855	1.09046	13.145	2.5
9.8625	-1.02851	13.16	2.1												9.8625	1.19268	13.16	2.3							9.8625	1.01234	13.155	1.2
9.87	-0.763983	13.17	1.8												9.87	1.14488	13.17	2.3							9.87	0.524665	13.165	3.5
9.8775	-0.899768	13.18	1.2												9.8775	1.23325	13.18	2.8							9.8775	0.61746	13.175	1.7
9.885	-0.533217	13.19	2.3												9.885	0.318743	13.19	3.1							9.885	1.5605	13.185	2.3
9.8925	-1.49002	13.2	2.8												9.8925	0.616388	13.2	3.6							9.8925	1.66289	13.195	1.9
9.9	-1.44301	13.21	2.5												9.9	1.05727	13.21	3.8							9.9	1.1345	13.205	2.4
9.9075	-1.72228	13.22	2.2												9.9075	0.731857	13.22	3.1							9.9075	1.21998	13.215	2.7
9.915	-0.972563	13.23	1.8												9.915	0.640549	13.23	2.4							9.915	1.14184	13.225	1.6
9.9225	-1.55624	13.24	1.9												9.9225	0.50955	13.24	3							9.9225	1.36058	13.235	2.1
9.93	-0.332963	13.25	1.6												9.93	0.862401	13.25	2.3							9.93	1.39164	13.245	2.3
9.9375	-1.1423	13.26	1.9												9.9375	0.707464	13.26	3.3							9.9375	1.87458	13.255	2.4
9.945	-1.05133	13.27	2.5												9.945	0.766858	13.27	2.7							9.945	1.68546	13.265	2.7
9.9525	-1.35454	13.28	2.3												9.9525	1.17792	13.28	3.4							9.9525	1.35661	13.275	2
9.96	-1.55911	13.29	1.8												9.96	0.594807	13.29	3.1							9.96	1.37487	13.285	2.8
9.9675	-1.30138	13.3	1.7												9.9675	0.614876	13.3	3.1							9.9675	1.17486	13.295	1.8
9.975	-1.32732	13.31	2.9												9.975	0.933018	13.31	2.9							9.975	1.154	13.305	1.7
9.9825	-0.962638	13.32	1.4												9.9825	0.809998	13.32	3.8							9.9825	1.15036	13.315	1.4
9.99	-1.2453	13.33	1.3												9.99	0.594358	13.33	2.6							9.99	1.23518	13.325	1.4
9.9975	-1.28637	13.34	1.9												9.9975	0.645117	13.34	2.3							9.9975	1.33222	13.335	2.3
10.005	-1.28035	13.35	1.9												10.005	0.774529	13.35	1.9							10.005	1.12126	13.345	2.5
10.0125	-1.51913	13.36	1.4												10.0125	1.57884	13.36	3.6							10.0125	1.00843	13.355	2.9
10.02	-0.802836	13.37	2.7												10.02	1.49553	13.37	3.8							10.02	1.00882	13.365	1.6
10.0275	-1.37164	13.38	2.6												10.0275	0.917694	13.38	3.5							10.0275	1.39516	13.375	2
10.035	-2.01745	13.39	2.9												10.035	0.64359	13.39	2.6							10.035	1.02966	13.385	1.6
10.0425	-1.91894	13.4	1.9												10.0425	0.128276	13.4	2.7							10.0425	1.24375	13.395	2.9
10.05	-1.59276	13.41	2												10.05	0.407303	13.41	3.1							10.05	1.1231	13.405	2.6
10.0575	-1.95155	13.42	3												10.0575	0.332301	13.42	2.4							10.0575	1.12411	13.415	2.3
10.065	-1.42907	13.43	2.5												10.065	0.293744	13.43	3.9							10.065	1.37613	13.425	4.4
10.0725	-1.13125	13.44	2												10.0725	0.306728	13.44	2.3							10.0725	1.36528	13.435	3.4
10.08	-1.61375	13.45	1.8												10.08	0.565035	13.45	2.2							10.08	1.58385	13.445	2.8
10.0875	-1.01045	13.46	2												10.0875	0.246721	13.46	2.8							10.0875	1.69202	13.455	3.3
10.095	-0.76572	13.47	2.4												10.095	0.545748	13.47	2.8							10.095	1.16328	13.465	2.5
10.1025	-1.29837	13.48	2.5												10.1025	0.3103	13.48	2.5							10.1025	1.35977	13.475	2.7
10.11	-1.06138	13.49	3												10.11	0.982609	13.49	1.6							10.11	1.28374	13.485	2.9
10.1175	-1.62984	13.5	2												10.1175	0.767991	13.5	2							10.1175	1.53117	13.495	2.5
10.125	-1.66849	13.51	2.1												10.125	0.175241	13.51	3.1							10.125	0.989958	13.505	3.1
10.1325	-1.40415	13.52	1.7												10.1325	0.26543	13.52	3.3							10.1325	1.10634	13.515	2.1
10.14	-1.13181	13.53	1.5												10.14	1.11357	13.53	2.8							10.14	1.28212	13.525	1.7
10.1475	-1.44467	13.54	2.5												10.1475	1.68993	13.54	2.9							10.1475	0.894938	13.535	2.7
10.155	-1.24033	13.55	2.2												10.155	1.05228	13.55	2.4							10.155	1.7002	13.545	1.6
10.1625	-0.965848	13.56	1.5												10.1625	0.572865	13.56	1.7							10.1625	1.38443	13.555	2.7
10.17	-0.950329	13.57	1.9												10.17	0.37821	13.57	2.6							10.17	0.833803	13.565	1.4
10.1775	-1.26461	13.58	1.3												10.1775	0.561325	13.58	3.6							10.1775	1.25225	13.575	2.3
10.185	-1.28533	13.59	1.5												10.185	0.573295	13.59	3.8							10.185	1.44939	13.585	2.9
10.1925	-1.03016	13.6	1.8												10.1925	1.14453	13.6	2.9							10.1925	1.51091	13.595	2.3
10.2	-1.01771	13.61	2.3												10.2	0.775901	13.61	2.8							10.2	1.20659	13.605	2.4
10.2075	-0.966119	13.62	1.8												10.2075	1.25722	13.62	2.9							10.2075	1.65465	13.615	1.8
10.215	-1.19016	13.63	1.5												10.215	0.749102	13.63	1.9							10.215	1.27819	13.625	2.4
10.2225	-2.69185	13.64	1.7												10.2225	1.14872	13.64	2.4							10.2225	1.28586	13.635	2.2
10.23	-1.58015	13.65	1.7												10.23	0.550542	13.65	3.1							10.23	1.329	13.645	3.5
10.2375	-1.84033	13.66	3.1												10.2375	1.12568	13.66	2.1							10.2375	1.47781	13.655	2.3
10.245	-1.86987	13.67	1.9												10.245	1.37039	13.67	3.4							10.245	1.19309	13.665	2
10.2525	-1.27979	13.68	2												10.2525	1.13259	13.68	3.3							10.2525	1.53909	13.675	3.2
10.26	-0.8395	13.69	2.2												10.26	1.31127	13.69	3.4							10.26	1.35292	13.685	2.5
[truncated: 131,966 more rows]

## Sheet: Supp Fig 3
Panel a					Panel b					Panel c
[truncated: 8,002 more rows]

[truncated: 6 more sheets: Supp Fig 4, Supp Fig 5, Supp Fig 6, Supp Fig 7, Sup Fig 8, Supp Fig 9]
